# Supplementary material for: Human IL-17 and TNF-α Additively or Synergistically Regulate the Expression of Proinflammatory Genes, Coagulation-Related Genes, and Tight Junction Genes in Porcine Aortic Endothelial Cells
Source: Front Immunol. 2022 Jun 30;13:857311. doi: 10.3389/fimmu.2022.857311 (PMC9279740; doi:10.3389/fimmu.2022.857311)
Supplement: Supplementary file 2 [file DataSheet_2.xlsx]

## Sheet: Upregualted ASGs
Ensembel_ID	Gene name	adjusted p-value	log2FCH-IL-17(x)	log2FCH-TNF-α(y)	log2FCH-IL-17 plus TNF-α(x+y)	log2FCH-IL-17+log2FCH-TNF-α (x)+(y)	|(x+y)|-|(x)+(y)|
ENSSSCG00000010922	ELF3	0.00543069	1.75763	0.0855494	5.66787	1.84318	3.82469
ENSSSCG00000016254	CCL20	5.46e-20	4.51568	3.44189	11.5977	7.95757	3.64015
ENSSSCG00000040725	IL11	0	1.6064	0.369255	4.82111	1.97565	2.84546
ENSSSCG00000020970	IL6	0	3.05619	1.14134	6.51725	4.19753	2.31972
ENSSSCG00000004890	SERPINB2	2.23e-49	0.820874	1.08993	4.22703	1.9108	2.31623
ENSSSCG00000033015	B3GNT7	1.37e-25	1.51107	1.37655	5.05285	2.88762	2.16523
ENSSSCG00000029096	HRH2	1.81e-05	0.452599	1.52879	3.93656	1.98138	1.95518
ENSSSCG00000017488	CSF3	4.42e-94	5.63288	0.920191	8.16073	6.55307	1.60766
ENSSSCG00000023716	TNFAIP6	1.02e-213	0.799497	0.593462	2.69136	1.39296	1.2984
ENSSSCG00000003805	PDE4B	2.69e-31	0.0540892	0.00825227	1.35551	0.0623414	1.29317
ENSSSCG00000037132	POU2F2	9.21e-22	4.86486	0.856386	6.95339	5.72124	1.23215
ENSSSCG00000035612	COX6B2	0.0124759	2.29233	0.259908	3.75512	2.55224	1.20287
ENSSSCG00000012027	ADAMTS5	5.59e-23	0.518909	0.897318	2.40644	1.41623	0.990218
ENSSSCG00000022987	TMEM132E	0.0170845	1.83412	0.0547651	2.78969	1.88889	0.900799
ENSSSCG00000009469	ACOD1	3.24e-42	0.153146	5.18118	6.20921	5.33433	0.874883
ENSSSCG00000011579	PPARG	1.76e-06	0.514507	0.162294	1.51751	0.6768	0.840705
ENSSSCG00000004125	STX11	6.31e-57	0.0683829	1.40419	2.3004	1.47257	0.827828
ENSSSCG00000004629	LYSMD2	0.043863	0.0855383	0.113855	0.975165	0.199394	0.775771
ENSSSCG00000006359	ADAMTS4	0	1.01362	1.2773	3.05137	2.29092	0.760455
ENSSSCG00000023028	JAM2	7.68e-08	0.435042	0.040024	1.21685	0.475066	0.741781
ENSSSCG00000009434	RGCC	5.71e-25	0.280721	0.0282866	1.03837	0.309007	0.729365
ENSSSCG00000039761	MYCL	1.99e-22	0.318883	1.80493	2.80618	2.12381	0.682369
ENSSSCG00000005097	SNAPC1	4.15e-20	0.431297	0.199118	1.3029	0.630415	0.672486
ENSSSCG00000038185	EREG	1.92e-11	1.10884	1.08183	2.85538	2.19067	0.664709
ENSSSCG00000011133	PFKFB3	6.09e-281	1.14833	0.201636	2.00748	1.34997	0.657509
ENSSSCG00000031970	RASSF5	8.04e-17	0.0590712	0.531758	1.23584	0.590829	0.645008
ENSSSCG00000035859	WNT5A	1.01e-131	1.94518	2.10116	4.68645	4.04634	0.640109
ENSSSCG00000035403	RFX2	2.23e-18	0.403578	0.517457	1.55737	0.921034	0.636332
ENSSSCG00000040728	EYA1	9.68e-09	0.543431	0.583346	1.76217	1.12678	0.635394
ENSSSCG00000002311	SUSD6	5.68e-53	0.184477	0.271766	1.07789	0.456243	0.62165
ENSSSCG00000036612	TNFAIP2	0	0.0831211	2.18844	2.89089	2.27156	0.619329
ENSSSCG00000010054	ADORA2A	4.19e-94	0.680304	1.4031	2.68902	2.08341	0.605614
ENSSSCG00000023784	SEMA3C	3.62e-70	0.524155	0.771385	1.89105	1.29554	0.595513
ENSSSCG00000008959	CXCL2	0	4.66183	2.37598	7.62641	7.03781	0.588608
ENSSSCG00000004218	RSPO3	0.0258339	1.34914	0.964149	2.90169	2.31328	0.588407
ENSSSCG00000034039	SLC11A2	6.1e-79	0.395698	0.355851	1.31998	0.75155	0.568428
ENSSSCG00000002658	FOXL1	0.000285347	0.00212251	0.0825834	0.647428	0.0847059	0.562722
ENSSSCG00000006864	CDC14A	6.76e-21	0.342784	0.0326352	0.926464	0.375419	0.551045
ENSSSCG00000035537	RUNX1	5.09e-34	0.148472	0.161931	0.857427	0.310404	0.547023
ENSSSCG00000004075	RGS17	4.06e-14	0.306847	0.00862333	0.859159	0.31547	0.543689
ENSSSCG00000017238	TTYH2	4.94e-225	1.1545	0.0596344	1.74294	1.21413	0.528809
ENSSSCG00000032622	PPP3CC	4.64e-283	0.924915	0.458662	1.90584	1.38358	0.522261
ENSSSCG00000016230	EPHA4	0.000819272	0.0207797	0.389156	0.930213	0.409936	0.520277
ENSSSCG00000003669	MFSD2A	1.81e-16	0.189471	0.265615	0.971673	0.455087	0.516586
ENSSSCG00000001057	MCUR1	4.63e-07	0.135305	0.0402061	0.690918	0.175511	0.515408
ENSSSCG00000004859	ZNF516	2.69e-31	0.494394	0.0945004	1.07803	0.588894	0.489137
ENSSSCG00000027477	TBC1D2B	9.93e-201	0.3604	1.32759	2.16446	1.68799	0.476469
ENSSSCG00000022780	UGCG	1.31e-96	0.378367	0.540682	1.39193	0.919049	0.472882
ENSSSCG00000027607	IER3	0	1.25335	0.69994	2.42257	1.95329	0.46928
ENSSSCG00000015715	EN1	1.15e-40	0.872797	0.207837	1.54537	1.08063	0.464737
ENSSSCG00000024108	SLC43A2	3.74e-93	0.529533	0.509532	1.49503	1.03906	0.45597
ENSSSCG00000000475	IRAK3	7.59e-14	1.09212	0.201067	1.74871	1.29319	0.455521
ENSSSCG00000024439	PTGER4	1.13e-22	0.838436	0.33388	1.62052	1.17232	0.448207
ENSSSCG00000027060	TBX2	7.53e-42	0.524729	0.232993	1.19525	0.757722	0.437531
ENSSSCG00000004670	C15orf48	8.58e-24	1.03081	2.18556	3.65216	3.21637	0.435791
ENSSSCG00000013551	C3	6.58e-161	1.37758	3.26672	5.07413	4.6443	0.429833
ENSSSCG00000035887	C8orf34	0.0358197	0.208579	0.551577	1.18657	0.760156	0.42641
ENSSSCG00000015960	MAP3K20	5.12e-19	0.275467	0.0319937	0.720749	0.307461	0.413288
ENSSSCG00000005096	HIF1A	1.32e-41	0.273055	0.163487	0.84788	0.436542	0.411338
ENSSSCG00000001782	ABHD17C	1.04e-09	0.213116	0.105798	0.725822	0.318914	0.406908
ENSSSCG00000010339	DYDC2	0.0329431	0.434006	0.770816	1.60942	1.20482	0.404596
ENSSSCG00000011727	PTX3	9.7e-195	0.772765	0.805254	1.97957	1.57802	0.401555
ENSSSCG00000037116	ZNRF2	4.21e-11	0.818804	0.6415	1.85615	1.4603	0.395849
ENSSSCG00000009022	MAB21L2	7.01e-05	1.15727	1.08946	2.63485	2.24673	0.388124
ENSSSCG00000035774	ERRFI1	8.92e-104	0.0447512	0.531666	0.959913	0.576417	0.383496
ENSSSCG00000016991	DUSP1	1.42e-27	0.293332	0.0544469	0.721081	0.347779	0.373303
ENSSSCG00000017962	KDM6B	2.18e-24	0.145362	0.435248	0.949664	0.58061	0.369054
ENSSSCG00000005688	PTGES	0	0.716083	0.967418	2.05146	1.6835	0.367961
ENSSSCG00000007486	CYP24A1	2.47e-06	0.660501	3.21811	4.2461	3.87861	0.367494
ENSSSCG00000011825	ATP13A3	1.34e-21	0.272907	0.126325	0.766498	0.399232	0.367265
ENSSSCG00000022322	BCL2L11	1.96e-11	0.50884	0.552393	1.41283	1.06123	0.351592
ENSSSCG00000015579	PTGS2	0	2.04997	1.52495	3.91542	3.57492	0.3405
ENSSSCG00000028552	BHLHE41	4.96e-151	1.43233	2.25405	4.01569	3.68638	0.329304
ENSSSCG00000001695	VEGFA	2.47e-146	0.387899	0.50542	1.21994	0.893319	0.326619
ENSSSCG00000013418	CFD	3.38e-34	0.95806	0.259399	1.53739	1.21746	0.319933
ENSSSCG00000009616	HR	1.47e-06	0.514286	0.208523	1.04161	0.722809	0.318802
ENSSSCG00000017991	PIK3R5	0.00283501	0.359158	0.197219	0.874648	0.556377	0.318271
ENSSSCG00000008162	IL1R1	7.3e-43	0.306486	0.149156	0.764474	0.455641	0.308833
ENSSSCG00000007240	HCK	0.00658455	2.38481	0.913694	3.59905	3.2985	0.30055
ENSSSCG00000010188	ABCB10	7.59e-15	0.360476	0.0582935	0.718468	0.41877	0.299698
ENSSSCG00000031514	CCDC28B	0.0427153	0.279394	0.00701181	0.586039	0.286406	0.299633
ENSSSCG00000024048	MMRN2	2.88e-06	0.0827333	0.777749	1.15923	0.860482	0.298743
ENSSSCG00000011670	PXYLP1	4.54e-113	0.451204	1.10797	1.83798	1.55917	0.278807
ENSSSCG00000000773	TUBA8	0.0017991	0.401141	0.576046	1.25396	0.977187	0.276772
ENSSSCG00000021319	ALG3	5.56e-08	0.113196	0.254632	0.640845	0.367828	0.273017
ENSSSCG00000004989	FBXO33	7.31e-13	0.483517	0.0395561	0.788886	0.523073	0.265814
ENSSSCG00000031109	HILPDA	3.25e-06	0.152607	0.207587	0.615958	0.360194	0.255764
ENSSSCG00000006988	PDGFRL	3.12e-15	0.122657	0.320578	0.696787	0.443234	0.253553
ENSSSCG00000022961	CLMP	1.46e-84	0.487859	0.407005	1.14838	0.894864	0.253515
ENSSSCG00000028322	BTG2	1.35e-20	0.175372	0.445397	0.871945	0.620769	0.251176
ENSSSCG00000012583	ACSL4	5.79e-36	0.251556	0.267791	0.758731	0.519347	0.239384
ENSSSCG00000004509	LIPG	1.15e-182	0.680542	0.414332	1.33353	1.09487	0.238658
ENSSSCG00000011360	CELSR3	0.0300364	0.252191	0.227293	0.709974	0.479483	0.230491
ENSSSCG00000035051	ADORA2B	4.42e-12	0.364502	0.351761	0.934946	0.716263	0.218683
ENSSSCG00000032967	CACNB3	3.18e-32	0.792776	0.0896282	1.10029	0.882404	0.217885
ENSSSCG00000034758	PDXK	2.2e-41	0.342205	0.344826	0.902495	0.68703	0.215465
ENSSSCG00000017274	PITPNC1	1.69e-41	0.767809	0.670993	1.65264	1.4388	0.213835
ENSSSCG00000016687	CHN2	4.5e-07	0.0439396	0.417036	0.664412	0.460975	0.203437
ENSSSCG00000039442	BMP2	1.13e-50	1.05563	0.687393	1.94287	1.74302	0.199852
ENSSSCG00000023351	PLA2G4A	1.69e-122	0.797333	0.510594	1.50352	1.30793	0.195592
ENSSSCG00000010330	PPIF	9.8e-17	0.414384	0.363075	0.972689	0.77746	0.19523
ENSSSCG00000011454	SFMBT1	1.11e-06	0.230259	0.570916	0.996085	0.801175	0.19491
ENSSSCG00000031118	PREX1	7.96e-42	0.367232	0.268811	0.829417	0.636042	0.193374
ENSSSCG00000016916	IL6ST	7.13e-19	0.118303	0.404348	0.714772	0.52265	0.192121
ENSSSCG00000034260	GDF15	7.81e-20	0.309948	0.57126	1.0672	0.881209	0.18599
ENSSSCG00000004441	DSE	1.45e-69	0.30111	0.265495	0.746374	0.566604	0.17977
ENSSSCG00000013940	NLRP3	2.13e-41	0.264048	1.08036	1.51594	1.3444	0.171536
ENSSSCG00000025721	TMPRSS7	1.38e-08	0.137149	0.460049	0.757402	0.597198	0.160204
ENSSSCG00000026383	NRP2	2.65e-43	0.328938	0.4528	0.935742	0.781738	0.154005
ENSSSCG00000032601	RASSF2	2.66e-05	0.290724	0.162924	0.602701	0.453648	0.149053
ENSSSCG00000030067	GINM1	6.62e-35	0.29072	0.330034	0.766104	0.620754	0.14535
ENSSSCG00000036556	IL10RB	5.38e-35	0.00568152	0.751521	0.901699	0.757202	0.144496
ENSSSCG00000010831	DUSP10	5.37e-08	0.222799	0.455069	0.82173	0.677868	0.143862
ENSSSCG00000016114	FAM117B	0.0327525	0.240013	0.262252	0.639607	0.502264	0.137343
ENSSSCG00000022011	NMI	3.85e-20	0.0725395	0.782085	0.991665	0.854625	0.137041
ENSSSCG00000016101	CFLAR	1.4e-22	0.0582957	0.611163	0.804727	0.669459	0.135268
ENSSSCG00000014362	HBEGF	6.85e-08	0.572016	0.925445	1.63165	1.49746	0.134185
ENSSSCG00000032367	CEBPD	1.55e-144	1.56257	0.334673	2.02943	1.89724	0.13219
ENSSSCG00000021206	IL1RAP	5.68e-48	0.625922	0.267389	1.0254	0.893311	0.13209
ENSSSCG00000029547	NAB1	4.26e-71	0.781497	0.373688	1.28599	1.15519	0.130804
ENSSSCG00000011959	ABI3BP	3.19e-15	0.0217944	1.04238	1.19463	1.06417	0.130459
ENSSSCG00000033657	GREM1	2.73e-07	0.56833	0.0676823	0.762936	0.636013	0.126924
ENSSSCG00000001951	PSMA6	3.34e-20	0.1685	0.321976	0.616905	0.490476	0.126429
ENSSSCG00000028964	PIM2	2.87e-10	0.734269	0.238019	1.09833	0.972288	0.126042
ENSSSCG00000010272	ADAMTS14	7.99e-06	0.299578	0.427723	0.852082	0.727301	0.124781
ENSSSCG00000006987	SLC7A2	1.62e-91	0.055551	1.44814	1.6258	1.50369	0.122114
ENSSSCG00000033258	TCF21	1.4e-08	0.14963	0.398208	0.669545	0.547838	0.121707
ENSSSCG00000000675	C1R	1.05e-32	0.338175	0.458624	0.916592	0.796799	0.119792
ENSSSCG00000009002	TLR2	4.25e-07	0.370134	0.45433	0.934122	0.824464	0.109658
ENSSSCG00000037642	ARID3A	6.36e-06	0.45843	0.155085	0.722359	0.613515	0.108844
ENSSSCG00000039548	PTGFR	7.91e-08	0.429637	0.240907	0.774964	0.670544	0.10442
ENSSSCG00000026499	NMT2	4.76e-08	0.360274	0.497075	0.961179	0.857349	0.10383
ENSSSCG00000010502	CCNJ	5.06e-09	0.21571	0.306895	0.624421	0.522605	0.101816
ENSSSCG00000010540	ENTPD7	4.88e-27	0.272454	0.51185	0.885856	0.784304	0.101552
ENSSSCG00000032434	PLAUR	5.38e-36	0.356782	0.286907	0.74243	0.643689	0.0987408
ENSSSCG00000025770	ST6GAL1	1.4e-22	0.125949	0.581802	0.796062	0.707752	0.0883102
ENSSSCG00000008159	IL1RL1	0.000393089	0.343645	0.295215	0.723101	0.638859	0.0842413
ENSSSCG00000001061	JARID2	6.01e-17	0.303352	0.201159	0.587364	0.504511	0.0828528
ENSSSCG00000000717	KCNA6	2.86e-08	0.396449	1.20106	1.67146	1.5975	0.0739517
ENSSSCG00000011498	SLC25A26	2.24e-31	0.792629	0.293234	1.1582	1.08586	0.072341
ENSSSCG00000011496	ADAMTS9	2.53e-16	0.881108	0.479747	1.42892	1.36085	0.0680614
ENSSSCG00000036893	PTHLH	1.08e-05	1.15195	0.486583	1.70638	1.63853	0.0678528
ENSSSCG00000010340	FAM213A	2.63e-137	0.261105	1.18039	1.50925	1.44149	0.0677578
ENSSSCG00000038594	SDC4	9.57e-160	0.526757	0.778096	1.37121	1.30485	0.0663611
ENSSSCG00000040181	ELL	3.21e-20	0.0843386	0.506749	0.65742	0.591087	0.0663331
ENSSSCG00000024596	NOCT	3.81e-32	0.424552	0.659933	1.15033	1.08448	0.0658444
ENSSSCG00000003729	RNF125	1.13e-53	0.466864	0.756943	1.2893	1.22381	0.0654915
ENSSSCG00000030957	NFKB1	1.59e-122	0.123205	1.17837	1.36173	1.30157	0.0601509
ENSSSCG00000006354	TOMM40L	2.65e-09	0.117822	0.735718	0.913408	0.85354	0.0598679
ENSSSCG00000001076	RNF144B	8.59e-13	0.41062	0.794262	1.2623	1.20488	0.0574214
ENSSSCG00000022401	AGTRAP	7.67e-11	0.112762	0.485026	0.646957	0.597788	0.0491688
ENSSSCG00000034753	FAM177A1	3.44e-10	0.211502	0.463979	0.723578	0.675481	0.0480971
ENSSSCG00000020864	VDR	7.13e-19	0.591431	0.156048	0.79328	0.747479	0.0458013
ENSSSCG00000036062	RNF122	0.000604334	0.305093	0.615012	0.965153	0.920105	0.0450476
ENSSSCG00000005472	SLC46A2	2.28e-35	0.0448202	1.57223	1.65629	1.61705	0.0392356
ENSSSCG00000004952	SMAD3	6.66e-75	0.644534	0.532712	1.2158	1.17725	0.0385508
ENSSSCG00000033323	UBE2D1	3.47e-09	0.239829	0.339341	0.601941	0.57917	0.0227708
ENSSSCG00000036064	CALHM6	0.000217057	0.101372	3.05244	3.17279	3.15381	0.0189796
ENSSSCG00000024771	TICAM1	4.2e-18	0.375193	0.501085	0.894886	0.876279	0.0186076
ENSSSCG00000017993	NTN1	2.69e-31	0.920312	0.637973	1.57585	1.55828	0.0175679
ENSSSCG00000008953	CXCL8	0	3.925	3.76737	7.70809	7.69238	0.015719
ENSSSCG00000033830	CCDC8	4.35e-16	0.183588	0.526214	0.724339	0.709802	0.0145371
ENSSSCG00000002257	MCTP2	0.000817079	0.174054	0.5325	0.718013	0.706554	0.0114594
ENSSSCG00000023972	DRAM1	1.29e-43	0.334282	0.72609	1.06932	1.06037	0.00894959
ENSSSCG00000030153	SMURF1	1.18e-35	0.309477	0.397555	0.710169	0.707032	0.00313659
ENSSSCG00000028092	GNG2	2.03e-21	0.481018	0.290186	0.77232	0.771204	0.00111565
ENSSSCG00000000233	ACVR1B	5.53e-17	0.489431	0.333735	0.81859	0.823166	-0.0045762
ENSSSCG00000014012	GFPT2	1.08e-08	0.889488	0.764067	1.64718	1.65355	-0.00637234
ENSSSCG00000016255	DAW1	2.85e-06	2.64077	1.77893	4.41282	4.4197	-0.0068801
ENSSSCG00000011806	MASP1	6.3e-28	0.415759	0.721987	1.12438	1.13775	-0.0133648
ENSSSCG00000007484	ZNF217	1.92e-27	0.323831	0.506852	0.817142	0.830683	-0.0135405
ENSSSCG00000004507	SMAD7	7.97e-15	0.579413	0.123508	0.683641	0.70292	-0.019279
ENSSSCG00000006725	TBX15	0.00111584	0.461766	0.375517	0.816686	0.837283	-0.0205967
ENSSSCG00000031462	ZNRF1	3.31e-32	0.626749	0.391278	0.996958	1.01803	-0.0210685
ENSSSCG00000017178	SPHK1	2.53e-23	0.321725	0.741403	1.04201	1.06313	-0.0211216
ENSSSCG00000029304	STEAP3	3.31e-05	0.160229	0.497478	0.635318	0.657707	-0.022389
ENSSSCG00000023522	TGM2	1.12e-189	0.392275	1.37699	1.74654	1.76927	-0.02273
ENSSSCG00000003731	GAREM1	3.24e-09	0.0797873	0.726087	0.778921	0.805874	-0.0269535
ENSSSCG00000034278	SLC31A1	2.34e-21	0.698862	0.140678	0.809648	0.839539	-0.0298912
ENSSSCG00000014303	JADE2	4.02e-17	0.407832	0.399231	0.773726	0.807063	-0.0333364
ENSSSCG00000030048	PLEKHG2	1.18e-18	0.249131	0.388	0.603576	0.637131	-0.0335541
ENSSSCG00000030484	AHR	9.93e-17	0.0398767	0.708094	0.7097	0.747971	-0.0382707
ENSSSCG00000000843	TXNRD1	1.87e-59	0.302186	0.382608	0.645655	0.684794	-0.0391395
ENSSSCG00000009998	CASTOR1	6.85e-34	0.525601	0.692201	1.17559	1.2178	-0.0422103
ENSSSCG00000016314	TRPM8	0.00322604	0.912023	0.872235	1.74077	1.78426	-0.0434889
ENSSSCG00000005944	NDRG1	3.95e-38	0.266698	0.59715	0.817671	0.863848	-0.0461765
ENSSSCG00000027855	SOCS1	2.96e-13	0.64429	0.491337	1.08606	1.13563	-0.0495629
ENSSSCG00000003063	PHLDB3	0.000950233	0.323823	0.479325	0.753424	0.803147	-0.0497232
ENSSSCG00000032644	HLX	6.86e-06	0.491974	0.355463	0.792263	0.847437	-0.055174
ENSSSCG00000008881	RAPGEF2	4.25e-74	0.923858	0.48675	1.35392	1.41061	-0.0566887
ENSSSCG00000009865	TBX3	1.91e-33	0.332262	0.712495	0.98254	1.04476	-0.0622165
ENSSSCG00000015302	STEAP2	1.06e-91	0.535847	0.942545	1.41199	1.47839	-0.0664048
ENSSSCG00000008261	HK2	1.47e-10	0.37959	0.331422	0.644455	0.711011	-0.0665564
ENSSSCG00000024793	PORCN	5.06e-57	0.18983	1.28121	1.40094	1.47104	-0.070097
ENSSSCG00000016976	ZNF366	2.3e-08	0.331393	0.558546	0.817838	0.889939	-0.0721004
ENSSSCG00000025206	RNF19B	1.91e-07	0.136676	0.542767	0.601268	0.679443	-0.0781752
ENSSSCG00000012967	FOSL1	7.02e-42	0.435533	0.522334	0.879281	0.957867	-0.0785854
ENSSSCG00000008311	CYP26B1	1.39e-28	0.59563	0.247575	0.758687	0.843205	-0.0845181
ENSSSCG00000023591	ADGRF2	3.73e-59	0.128879	1.98002	2.02149	2.1089	-0.0874166
ENSSSCG00000007043	GPCPD1	1.4e-29	0.488596	0.2483	0.646901	0.736896	-0.0899951
ENSSSCG00000010640	NRAP	1.54e-08	0.769979	1.09074	1.76561	1.86072	-0.0951142
ENSSSCG00000009801	BCL7A	2.14e-07	0.280196	0.649205	0.833378	0.929401	-0.0960231
ENSSSCG00000025588	FJX1	2.72e-16	0.528009	0.399049	0.816844	0.927057	-0.110213
ENSSSCG00000034379	MAP2K3	1.81e-24	0.352591	0.399843	0.641781	0.752435	-0.110654
ENSSSCG00000028080	ELOVL4	0.00791842	0.534707	0.254395	0.677584	0.789102	-0.111518
ENSSSCG00000040863	IPMK	8.62e-48	0.832604	0.576484	1.29645	1.40909	-0.112642
ENSSSCG00000006256	SOX17	6.6e-05	0.343664	0.547392	0.777422	0.891056	-0.113634
ENSSSCG00000015322	TFPI2	3.96e-31	0.122637	0.660084	0.667025	0.78272	-0.115695
ENSSSCG00000008641	ADAM17	5.47e-17	0.241094	0.529401	0.653435	0.770495	-0.11706
ENSSSCG00000003584	THEMIS2	0.0279173	2.13842	1.14374	3.16368	3.28216	-0.118478
ENSSSCG00000040466	FMN1	8.69e-05	0.290536	0.512186	0.68392	0.802723	-0.118802
ENSSSCG00000001073	TPMT	6.31e-15	0.166195	0.646862	0.690389	0.813057	-0.122669
ENSSSCG00000032715	CERS6	1.26e-20	1.53611	0.594917	2.00601	2.13103	-0.125014
ENSSSCG00000038500	TRIB1	1.48e-26	0.607146	0.34862	0.829784	0.955766	-0.125982
ENSSSCG00000032408	CASP7	1.45e-18	0.31344	0.715483	0.894819	1.02892	-0.134104
ENSSSCG00000038417	LRRC8D	8.17e-38	0.64564	0.571862	1.08264	1.2175	-0.134867
ENSSSCG00000010911	ZNF281	1.77e-16	0.474809	0.391285	0.727939	0.866094	-0.138155
ENSSSCG00000002525	TRAF3	4.33e-20	0.306797	0.476904	0.644125	0.783701	-0.139576
ENSSSCG00000002294	ARG2	0.000156612	0.300202	0.637826	0.793886	0.938028	-0.144143
ENSSSCG00000002252	ARRDC4	2.91e-10	0.666709	0.424264	0.941779	1.09097	-0.149195
ENSSSCG00000005498	PAPPA	1.88e-13	1.06636	0.365901	1.28273	1.43226	-0.149525
ENSSSCG00000022447	F3	1.93e-25	0.494669	0.361448	0.704765	0.856117	-0.151352
ENSSSCG00000010005	RNF215	3.92e-14	0.411612	0.48294	0.740848	0.894551	-0.153703
ENSSSCG00000001516	BAK1	2.24e-35	0.374916	0.657529	0.878412	1.03245	-0.154033
ENSSSCG00000029594	WBP1L	1.03e-38	0.386639	0.51692	0.747507	0.90356	-0.156053
ENSSSCG00000022405	P2RX1	5.17e-07	1.27771	3.19681	4.31815	4.47452	-0.156372
ENSSSCG00000028531	SH3BP1	0.000350065	0.590948	0.286585	0.716339	0.877533	-0.161194
ENSSSCG00000004139	ADGRG6	4.38e-35	0.179049	0.88144	0.897758	1.06049	-0.162731
ENSSSCG00000008443	EPAS1	1.32e-90	0.79112	0.636548	1.26352	1.42767	-0.164152
ENSSSCG00000011499	LRIG1	2.37e-151	1.55775	0.470511	1.86367	2.02826	-0.164594
ENSSSCG00000004943	MAP2K1	1.9e-15	0.493043	0.298919	0.626356	0.791962	-0.165607
ENSSSCG00000032843	AHRR	3.45e-17	0.275253	0.505773	0.609217	0.781026	-0.171809
ENSSSCG00000039751	NLRC5	6.13e-06	0.384202	0.565289	0.770939	0.949492	-0.178553
ENSSSCG00000006277	SPIDR	4.38e-96	1.05251	0.504016	1.37336	1.55653	-0.18317
ENSSSCG00000015644	IKBKE	6.06e-21	0.229023	1.03211	1.07622	1.26113	-0.184911
ENSSSCG00000025214	TSHZ3	4.86e-10	0.414059	0.42911	0.655678	0.843169	-0.187491
ENSSSCG00000037241	RGS2	4.82e-40	0.864564	0.430727	1.10761	1.29529	-0.187683
ENSSSCG00000023630	CPM	2.44e-06	0.291278	1.63897	1.73727	1.93025	-0.192982
ENSSSCG00000004425	LAMA4	2.58e-40	0.3403	0.676599	0.815525	1.0169	-0.201374
ENSSSCG00000009396	PHF11	3.67e-39	0.293669	0.714374	0.805637	1.00804	-0.202407
ENSSSCG00000034167	SLC5A3	1.19e-10	0.529533	0.879853	1.20511	1.40939	-0.204272
ENSSSCG00000026583	TLR1	0.0388727	0.557264	0.754804	1.10734	1.31207	-0.204723
ENSSSCG00000008957	AMCF-II	0	6.49815	3.73666	10.024	10.2348	-0.210791
ENSSSCG00000013655	ICAM1	0	0.310885	2.06228	2.16085	2.37317	-0.21232
ENSSSCG00000006737	IGSF3	0.034228	0.770084	0.668602	1.22419	1.43869	-0.2145
ENSSSCG00000022126	EGFR	2.48e-17	0.469198	0.621568	0.873022	1.09077	-0.217744
ENSSSCG00000006776	MOV10	7.87e-43	0.356595	0.638976	0.772605	0.995571	-0.222966
ENSSSCG00000013758	ZSWIM4	1e-17	0.322596	0.603034	0.701755	0.925631	-0.223876
ENSSSCG00000034378	IFNGR2	7.52e-88	0.278201	1.15044	1.20192	1.42864	-0.226719
ENSSSCG00000015301	STEAP1	2.15e-110	0.515909	1.13917	1.42586	1.65508	-0.229218
ENSSSCG00000028284	KCND1	0.00338149	0.29384	0.891238	0.953313	1.18508	-0.231765
ENSSSCG00000010184	AGT	0.026215	0.357471	0.863725	0.987457	1.2212	-0.233739
ENSSSCG00000013664	C19orf66	0.000694674	0.311173	0.652983	0.730244	0.964156	-0.233912
ENSSSCG00000038562	RND1	3.93e-180	1.0127	3.46887	4.24679	4.48157	-0.23478
ENSSSCG00000001841	RHCG	5.37e-11	0.918578	0.884977	1.5684	1.80355	-0.235151
ENSSSCG00000012996	CDC42EP2	7.27e-27	1.01381	0.62458	1.398	1.63839	-0.240392
ENSSSCG00000030042	SBNO2	5.28e-23	0.515973	0.313819	0.58818	0.829791	-0.241611
ENSSSCG00000013294	LDLRAD3	4.88e-09	0.590345	0.558283	0.904017	1.14863	-0.244611
ENSSSCG00000038727	GDNF	3.59e-46	0.551111	0.871225	1.17689	1.42234	-0.245446
ENSSSCG00000003983	SMAP2	5.46e-144	0.573988	0.794244	1.11316	1.36823	-0.255073
ENSSSCG00000004644	HDC	0.0112407	1.27495	1.76692	2.77022	3.04186	-0.271646
ENSSSCG00000039847	C1S	4.08e-14	0.280774	0.84689	0.855328	1.12766	-0.272336
ENSSSCG00000006197	SULF1	8.39e-22	0.554044	0.523131	0.785019	1.07718	-0.292156
ENSSSCG00000007485	BCAS1	0.00635336	0.847583	0.645515	1.19521	1.4931	-0.297889
ENSSSCG00000011951	NFKBIZ	4.31e-284	2.32646	0.367981	2.39524	2.69444	-0.299197
ENSSSCG00000032489	KLHDC1	6.8e-05	0.39473	0.547127	0.63957	0.941857	-0.302288
ENSSSCG00000007171	EBF4	0.0277561	0.463575	0.481858	0.637423	0.945433	-0.30801
ENSSSCG00000006718	ZNF697	7.25e-10	0.362408	0.605614	0.658813	0.968022	-0.309209
ENSSSCG00000026602	PTGIR	3.51e-07	0.549838	1.13632	1.37163	1.68616	-0.314532
ENSSSCG00000016652	LRRN3	0.0251113	0.785529	0.950084	1.41823	1.73561	-0.317385
ENSSSCG00000037815	ZC3H12A	0	3.27505	1.34581	4.29762	4.62086	-0.323236
ENSSSCG00000028331	IL1R2	6.76e-38	0.90753	1.62843	2.19481	2.53596	-0.341144
ENSSSCG00000023085	STAC	9.07e-61	0.716783	0.693878	1.04692	1.41066	-0.363743
ENSSSCG00000040317	SOD2	0	1.15549	1.98322	2.7564	3.13871	-0.382319
ENSSSCG00000023957	CFAP126	3.18e-07	1.09636	1.11446	1.82382	2.21082	-0.387002
ENSSSCG00000015303	CFAP69	6.38e-69	0.675869	1.17505	1.45715	1.85092	-0.393766
ENSSSCG00000015770	VEGFC	5.7e-197	1.21506	0.990158	1.80565	2.20522	-0.399563
ENSSSCG00000004497	PSTPIP2	0.0157848	1.23047	1.45179	2.28206	2.68227	-0.400207
ENSSSCG00000031175	FNIP2	5.18e-09	0.515888	0.564225	0.678669	1.08011	-0.401444
ENSSSCG00000010256	COL13A1	1.95e-05	0.662293	2.08549	2.33761	2.74778	-0.410173
ENSSSCG00000017723	CCL2	2e-286	0.752734	1.40629	1.7152	2.15902	-0.443826
ENSSSCG00000006187	MSC	3.28e-31	0.463537	1.01642	1.03394	1.47996	-0.446019
ENSSSCG00000015959	RAPGEF4	0.0195684	2.43276	2.37568	4.35272	4.80845	-0.455722
ENSSSCG00000027806	SAMHD1	1.04e-208	0.474862	1.68088	1.69911	2.15575	-0.456636
ENSSSCG00000014274	PDLIM4	2.46e-24	0.511893	0.75482	0.809162	1.26671	-0.457552
ENSSSCG00000013382	PLEKHA7	0.0219356	0.988729	1.19492	1.72413	2.18365	-0.459517
ENSSSCG00000008090	IL1A	0	4.41036	2.19585	6.139	6.60622	-0.467218
ENSSSCG00000033660	FIGNL2	0.000262909	1.04182	0.700146	1.26643	1.74197	-0.475541
ENSSSCG00000020705	MAP3K8	4e-42	2.45498	1.28442	3.26279	3.7394	-0.47661
ENSSSCG00000004366	BVES	6.52e-07	0.51249	0.871747	0.903531	1.38424	-0.480706
ENSSSCG00000038671	TNFRSF6B	7.18e-31	2.11712	0.9253	2.55103	3.04242	-0.491386
ENSSSCG00000004154	TNFAIP3	0	0.792222	3.5158	3.80695	4.30802	-0.501068
ENSSSCG00000029371	C5AR1	0.0272273	1.0997	1.64665	2.14634	2.74635	-0.600009
ENSSSCG00000003590	PTPRU	1.51e-68	1.34928	1.50139	2.23613	2.85067	-0.614541
ENSSSCG00000018698	ssc-mir-221	0.0281803	0.785654	0.882919	0.951921	1.66857	-0.716652
ENSSSCG00000009100	TNIP3	5.65e-47	1.16703	2.01138	2.41352	3.17842	-0.764899
ENSSSCG00000031476	KLHL6	1e-05	1.04667	3.28755	3.54858	4.33423	-0.785649
ENSSSCG00000017091	TNIP1	0	1.10451	1.83473	2.12448	2.93924	-0.814756
ENSSSCG00000016997	FGF18	1.49e-13	4.78017	1.42776	5.38931	6.20793	-0.818616
ENSSSCG00000040961	LIF	0	2.78121	2.85473	4.81575	5.63594	-0.820188
ENSSSCG00000015037	IL18	7.64e-36	0.842135	1.40386	1.41905	2.24599	-0.826943
ENSSSCG00000040648	CCL11	1.81e-84	1.15713	3.14908	3.47912	4.30621	-0.827093
ENSSSCG00000001952	NFKBIA	0	1.66132	2.88316	3.69139	4.54448	-0.853089
ENSSSCG00000024954	FGF1	1.3e-24	1.13024	1.63324	1.88148	2.76348	-0.882004
ENSSSCG00000030655	MAMDC2	2.75e-34	1.03653	1.4178	1.52782	2.45433	-0.926509
ENSSSCG00000006796	CHI3L2	3.65e-05	4.82097	2.42917	6.29567	7.25014	-0.954464
ENSSSCG00000040904	CLDN1	7.25e-251	1.43143	2.07515	2.53434	3.50658	-0.972241
ENSSSCG00000023684	MT1A	4.96e-16	1.88561	1.84193	2.67405	3.72754	-1.05349
ENSSSCG00000006399	VSIG8	0.00151529	1.29377	1.68829	1.80465	2.98206	-1.17741
ENSSSCG00000023737	CSF2	9.05e-29	2.46731	2.72215	4.00046	5.18945	-1.189
ENSSSCG00000000079	FAM83F	0.0124749	1.70936	1.40404	1.88685	3.1134	-1.22655
ENSSSCG00000013236	MYBPC3	2.08e-12	2.59525	3.51226	4.738	6.10752	-1.36952
ENSSSCG00000030300	MT2A	0	2.32039	3.30467	4.23494	5.62506	-1.39012
ENSSSCG00000031788	PTAFR	5.39e-06	3.43877	4.48366	5.9531	7.92243	-1.96933
ENSSSCG00000032221	FAM110C	2.84e-05	5.16125	4.81658	6.5679	9.97783	-3.40993

## Sheet: Upregulated synergisitc genes
Ensembel_ID	Gene name	adjusted p-value	log2FCH-IL-17(x)	log2FCH-TNF-α(y)	log2FCH-IL-17 plus TNF-α(x+y)	log2FCH-IL-17+log2FCH-TNF-α (x)+(y)	|(x+y)|-|(x)+(y)|
ENSSSCG00000010922	ELF3	0.00543069	1.75763	0.0855494	5.66787	1.84318	3.82469
ENSSSCG00000016254	CCL20	5.46e-20	4.51568	3.44189	11.5977	7.95757	3.64015
ENSSSCG00000040725	IL11	0	1.6064	0.369255	4.82111	1.97565	2.84546
ENSSSCG00000020970	IL6	0	3.05619	1.14134	6.51725	4.19753	2.31972
ENSSSCG00000004890	SERPINB2	2.23e-49	0.820874	1.08993	4.22703	1.9108	2.31623
ENSSSCG00000033015	B3GNT7	1.37e-25	1.51107	1.37655	5.05285	2.88762	2.16523
ENSSSCG00000029096	HRH2	1.81e-05	0.452599	1.52879	3.93656	1.98138	1.95518
ENSSSCG00000017488	CSF3	4.42e-94	5.63288	0.920191	8.16073	6.55307	1.60766
ENSSSCG00000023716	TNFAIP6	1.02e-213	0.799497	0.593462	2.69136	1.39296	1.2984
ENSSSCG00000003805	PDE4B	2.69e-31	0.0540892	0.00825227	1.35551	0.0623414	1.29317
ENSSSCG00000037132	POU2F2	9.21e-22	4.86486	0.856386	6.95339	5.72124	1.23215
ENSSSCG00000035612	COX6B2	0.0124759	2.29233	0.259908	3.75512	2.55224	1.20287
ENSSSCG00000012027	ADAMTS5	5.59e-23	0.518909	0.897318	2.40644	1.41623	0.990218
ENSSSCG00000022987	TMEM132E	0.0170845	1.83412	0.0547651	2.78969	1.88889	0.900799
ENSSSCG00000009469	ACOD1	3.24e-42	0.153146	5.18118	6.20921	5.33433	0.874883
ENSSSCG00000011579	PPARG	1.76e-06	0.514507	0.162294	1.51751	0.6768	0.840705
ENSSSCG00000004125	STX11	6.31e-57	0.0683829	1.40419	2.3004	1.47257	0.827828
ENSSSCG00000004629	LYSMD2	0.043863	0.0855383	0.113855	0.975165	0.199394	0.775771
ENSSSCG00000006359	ADAMTS4	0	1.01362	1.2773	3.05137	2.29092	0.760455
ENSSSCG00000023028	JAM2	7.68e-08	0.435042	0.040024	1.21685	0.475066	0.741781
ENSSSCG00000009434	RGCC	5.71e-25	0.280721	0.0282866	1.03837	0.309007	0.729365
ENSSSCG00000039761	MYCL	1.99e-22	0.318883	1.80493	2.80618	2.12381	0.682369
ENSSSCG00000005097	SNAPC1	4.15e-20	0.431297	0.199118	1.3029	0.630415	0.672486
ENSSSCG00000038185	EREG	1.92e-11	1.10884	1.08183	2.85538	2.19067	0.664709
ENSSSCG00000011133	PFKFB3	6.09e-281	1.14833	0.201636	2.00748	1.34997	0.657509
ENSSSCG00000031970	RASSF5	8.04e-17	0.0590712	0.531758	1.23584	0.590829	0.645008
ENSSSCG00000035859	WNT5A	1.01e-131	1.94518	2.10116	4.68645	4.04634	0.640109
ENSSSCG00000035403	RFX2	2.23e-18	0.403578	0.517457	1.55737	0.921034	0.636332
ENSSSCG00000040728	EYA1	9.68e-09	0.543431	0.583346	1.76217	1.12678	0.635394
ENSSSCG00000002311	SUSD6	5.68e-53	0.184477	0.271766	1.07789	0.456243	0.62165
ENSSSCG00000036612	TNFAIP2	0	0.0831211	2.18844	2.89089	2.27156	0.619329
ENSSSCG00000010054	ADORA2A	4.19e-94	0.680304	1.4031	2.68902	2.08341	0.605614
ENSSSCG00000023784	SEMA3C	3.62e-70	0.524155	0.771385	1.89105	1.29554	0.595513
ENSSSCG00000008959	CXCL2	0	4.66183	2.37598	7.62641	7.03781	0.588608
ENSSSCG00000004218	RSPO3	0.0258339	1.34914	0.964149	2.90169	2.31328	0.588407
ENSSSCG00000034039	SLC11A2	6.1e-79	0.395698	0.355851	1.31998	0.75155	0.568428
ENSSSCG00000002658	FOXL1	0.000285347	0.00212251	0.0825834	0.647428	0.0847059	0.562722
ENSSSCG00000006864	CDC14A	6.76e-21	0.342784	0.0326352	0.926464	0.375419	0.551045
ENSSSCG00000035537	RUNX1	5.09e-34	0.148472	0.161931	0.857427	0.310404	0.547023
ENSSSCG00000004075	RGS17	4.06e-14	0.306847	0.00862333	0.859159	0.31547	0.543689
ENSSSCG00000017238	TTYH2	4.94e-225	1.1545	0.0596344	1.74294	1.21413	0.528809
ENSSSCG00000032622	PPP3CC	4.64e-283	0.924915	0.458662	1.90584	1.38358	0.522261
ENSSSCG00000016230	EPHA4	0.000819272	0.0207797	0.389156	0.930213	0.409936	0.520277
ENSSSCG00000003669	MFSD2A	1.81e-16	0.189471	0.265615	0.971673	0.455087	0.516586
ENSSSCG00000001057	MCUR1	4.63e-07	0.135305	0.0402061	0.690918	0.175511	0.515408
ENSSSCG00000004859	ZNF516	2.69e-31	0.494394	0.0945004	1.07803	0.588894	0.489137
ENSSSCG00000027477	TBC1D2B	9.93e-201	0.3604	1.32759	2.16446	1.68799	0.476469
ENSSSCG00000022780	UGCG	1.31e-96	0.378367	0.540682	1.39193	0.919049	0.472882
ENSSSCG00000027607	IER3	0	1.25335	0.69994	2.42257	1.95329	0.46928
ENSSSCG00000015715	EN1	1.15e-40	0.872797	0.207837	1.54537	1.08063	0.464737
ENSSSCG00000024108	SLC43A2	3.74e-93	0.529533	0.509532	1.49503	1.03906	0.45597
ENSSSCG00000000475	IRAK3	7.59e-14	1.09212	0.201067	1.74871	1.29319	0.455521
ENSSSCG00000024439	PTGER4	1.13e-22	0.838436	0.33388	1.62052	1.17232	0.448207
ENSSSCG00000027060	TBX2	7.53e-42	0.524729	0.232993	1.19525	0.757722	0.437531
ENSSSCG00000004670	C15orf48	8.58e-24	1.03081	2.18556	3.65216	3.21637	0.435791
ENSSSCG00000013551	C3	6.58e-161	1.37758	3.26672	5.07413	4.6443	0.429833
ENSSSCG00000035887	C8orf34	0.0358197	0.208579	0.551577	1.18657	0.760156	0.42641
ENSSSCG00000015960	MAP3K20	5.12e-19	0.275467	0.0319937	0.720749	0.307461	0.413288
ENSSSCG00000005096	HIF1A	1.32e-41	0.273055	0.163487	0.84788	0.436542	0.411338
ENSSSCG00000001782	ABHD17C	1.04e-09	0.213116	0.105798	0.725822	0.318914	0.406908
ENSSSCG00000010339	DYDC2	0.0329431	0.434006	0.770816	1.60942	1.20482	0.404596
ENSSSCG00000011727	PTX3	9.7e-195	0.772765	0.805254	1.97957	1.57802	0.401555
ENSSSCG00000037116	ZNRF2	4.21e-11	0.818804	0.6415	1.85615	1.4603	0.395849
ENSSSCG00000009022	MAB21L2	7.01e-05	1.15727	1.08946	2.63485	2.24673	0.388124
ENSSSCG00000035774	ERRFI1	8.92e-104	0.0447512	0.531666	0.959913	0.576417	0.383496
ENSSSCG00000016991	DUSP1	1.42e-27	0.293332	0.0544469	0.721081	0.347779	0.373303
ENSSSCG00000017962	KDM6B	2.18e-24	0.145362	0.435248	0.949664	0.58061	0.369054
ENSSSCG00000005688	PTGES	0	0.716083	0.967418	2.05146	1.6835	0.367961
ENSSSCG00000007486	CYP24A1	2.47e-06	0.660501	3.21811	4.2461	3.87861	0.367494
ENSSSCG00000011825	ATP13A3	1.34e-21	0.272907	0.126325	0.766498	0.399232	0.367265
ENSSSCG00000022322	BCL2L11	1.96e-11	0.50884	0.552393	1.41283	1.06123	0.351592
ENSSSCG00000015579	PTGS2	0	2.04997	1.52495	3.91542	3.57492	0.3405
ENSSSCG00000028552	BHLHE41	4.96e-151	1.43233	2.25405	4.01569	3.68638	0.329304
ENSSSCG00000001695	VEGFA	2.47e-146	0.387899	0.50542	1.21994	0.893319	0.326619
ENSSSCG00000013418	CFD	3.38e-34	0.95806	0.259399	1.53739	1.21746	0.319933
ENSSSCG00000009616	HR	1.47e-06	0.514286	0.208523	1.04161	0.722809	0.318802
ENSSSCG00000017991	PIK3R5	0.00283501	0.359158	0.197219	0.874648	0.556377	0.318271
ENSSSCG00000008162	IL1R1	7.3e-43	0.306486	0.149156	0.764474	0.455641	0.308833
ENSSSCG00000007240	HCK	0.00658455	2.38481	0.913694	3.59905	3.2985	0.30055
ENSSSCG00000010188	ABCB10	7.59e-15	0.360476	0.0582935	0.718468	0.41877	0.299698
ENSSSCG00000031514	CCDC28B	0.0427153	0.279394	0.00701181	0.586039	0.286406	0.299633
ENSSSCG00000024048	MMRN2	2.88e-06	0.0827333	0.777749	1.15923	0.860482	0.298743
ENSSSCG00000011670	PXYLP1	4.54e-113	0.451204	1.10797	1.83798	1.55917	0.278807
ENSSSCG00000000773	TUBA8	0.0017991	0.401141	0.576046	1.25396	0.977187	0.276772
ENSSSCG00000021319	ALG3	5.56e-08	0.113196	0.254632	0.640845	0.367828	0.273017
ENSSSCG00000004989	FBXO33	7.31e-13	0.483517	0.0395561	0.788886	0.523073	0.265814
ENSSSCG00000031109	HILPDA	3.25e-06	0.152607	0.207587	0.615958	0.360194	0.255764
ENSSSCG00000006988	PDGFRL	3.12e-15	0.122657	0.320578	0.696787	0.443234	0.253553
ENSSSCG00000022961	CLMP	1.46e-84	0.487859	0.407005	1.14838	0.894864	0.253515
ENSSSCG00000028322	BTG2	1.35e-20	0.175372	0.445397	0.871945	0.620769	0.251176
ENSSSCG00000012583	ACSL4	5.79e-36	0.251556	0.267791	0.758731	0.519347	0.239384
ENSSSCG00000004509	LIPG	1.15e-182	0.680542	0.414332	1.33353	1.09487	0.238658
ENSSSCG00000011360	CELSR3	0.0300364	0.252191	0.227293	0.709974	0.479483	0.230491
ENSSSCG00000035051	ADORA2B	4.42e-12	0.364502	0.351761	0.934946	0.716263	0.218683
ENSSSCG00000032967	CACNB3	3.18e-32	0.792776	0.0896282	1.10029	0.882404	0.217885
ENSSSCG00000034758	PDXK	2.2e-41	0.342205	0.344826	0.902495	0.68703	0.215465
ENSSSCG00000017274	PITPNC1	1.69e-41	0.767809	0.670993	1.65264	1.4388	0.213835
ENSSSCG00000016687	CHN2	4.5e-07	0.0439396	0.417036	0.664412	0.460975	0.203437
ENSSSCG00000039442	BMP2	1.13e-50	1.05563	0.687393	1.94287	1.74302	0.199852
ENSSSCG00000023351	PLA2G4A	1.69e-122	0.797333	0.510594	1.50352	1.30793	0.195592
ENSSSCG00000010330	PPIF	9.8e-17	0.414384	0.363075	0.972689	0.77746	0.19523
ENSSSCG00000011454	SFMBT1	1.11e-06	0.230259	0.570916	0.996085	0.801175	0.19491
ENSSSCG00000031118	PREX1	7.96e-42	0.367232	0.268811	0.829417	0.636042	0.193374
ENSSSCG00000016916	IL6ST	7.13e-19	0.118303	0.404348	0.714772	0.52265	0.192121
ENSSSCG00000034260	GDF15	7.81e-20	0.309948	0.57126	1.0672	0.881209	0.18599
ENSSSCG00000004441	DSE	1.45e-69	0.30111	0.265495	0.746374	0.566604	0.17977
ENSSSCG00000013940	NLRP3	2.13e-41	0.264048	1.08036	1.51594	1.3444	0.171536
ENSSSCG00000025721	TMPRSS7	1.38e-08	0.137149	0.460049	0.757402	0.597198	0.160204
ENSSSCG00000026383	NRP2	2.65e-43	0.328938	0.4528	0.935742	0.781738	0.154005
ENSSSCG00000032601	RASSF2	2.66e-05	0.290724	0.162924	0.602701	0.453648	0.149053
ENSSSCG00000030067	GINM1	6.62e-35	0.29072	0.330034	0.766104	0.620754	0.14535
ENSSSCG00000036556	IL10RB	5.38e-35	0.00568152	0.751521	0.901699	0.757202	0.144496
ENSSSCG00000010831	DUSP10	5.37e-08	0.222799	0.455069	0.82173	0.677868	0.143862
ENSSSCG00000016114	FAM117B	0.0327525	0.240013	0.262252	0.639607	0.502264	0.137343
ENSSSCG00000022011	NMI	3.85e-20	0.0725395	0.782085	0.991665	0.854625	0.137041
ENSSSCG00000016101	CFLAR	1.4e-22	0.0582957	0.611163	0.804727	0.669459	0.135268
ENSSSCG00000014362	HBEGF	6.85e-08	0.572016	0.925445	1.63165	1.49746	0.134185
ENSSSCG00000032367	CEBPD	1.55e-144	1.56257	0.334673	2.02943	1.89724	0.13219
ENSSSCG00000021206	IL1RAP	5.68e-48	0.625922	0.267389	1.0254	0.893311	0.13209
ENSSSCG00000029547	NAB1	4.26e-71	0.781497	0.373688	1.28599	1.15519	0.130804
ENSSSCG00000011959	ABI3BP	3.19e-15	0.0217944	1.04238	1.19463	1.06417	0.130459
ENSSSCG00000033657	GREM1	2.73e-07	0.56833	0.0676823	0.762936	0.636013	0.126924
ENSSSCG00000001951	PSMA6	3.34e-20	0.1685	0.321976	0.616905	0.490476	0.126429
ENSSSCG00000028964	PIM2	2.87e-10	0.734269	0.238019	1.09833	0.972288	0.126042
ENSSSCG00000010272	ADAMTS14	7.99e-06	0.299578	0.427723	0.852082	0.727301	0.124781
ENSSSCG00000006987	SLC7A2	1.62e-91	0.055551	1.44814	1.6258	1.50369	0.122114
ENSSSCG00000033258	TCF21	1.4e-08	0.14963	0.398208	0.669545	0.547838	0.121707
ENSSSCG00000000675	C1R	1.05e-32	0.338175	0.458624	0.916592	0.796799	0.119792
ENSSSCG00000009002	TLR2	4.25e-07	0.370134	0.45433	0.934122	0.824464	0.109658
ENSSSCG00000037642	ARID3A	6.36e-06	0.45843	0.155085	0.722359	0.613515	0.108844
ENSSSCG00000039548	PTGFR	7.91e-08	0.429637	0.240907	0.774964	0.670544	0.10442
ENSSSCG00000026499	NMT2	4.76e-08	0.360274	0.497075	0.961179	0.857349	0.10383
ENSSSCG00000010502	CCNJ	5.06e-09	0.21571	0.306895	0.624421	0.522605	0.101816
ENSSSCG00000010540	ENTPD7	4.88e-27	0.272454	0.51185	0.885856	0.784304	0.101552
ENSSSCG00000032434	PLAUR	5.38e-36	0.356782	0.286907	0.74243	0.643689	0.0987408
ENSSSCG00000025770	ST6GAL1	1.4e-22	0.125949	0.581802	0.796062	0.707752	0.0883102
ENSSSCG00000008159	IL1RL1	0.000393089	0.343645	0.295215	0.723101	0.638859	0.0842413
ENSSSCG00000001061	JARID2	6.01e-17	0.303352	0.201159	0.587364	0.504511	0.0828528
ENSSSCG00000000717	KCNA6	2.86e-08	0.396449	1.20106	1.67146	1.5975	0.0739517
ENSSSCG00000011498	SLC25A26	2.24e-31	0.792629	0.293234	1.1582	1.08586	0.072341
ENSSSCG00000011496	ADAMTS9	2.53e-16	0.881108	0.479747	1.42892	1.36085	0.0680614
ENSSSCG00000036893	PTHLH	1.08e-05	1.15195	0.486583	1.70638	1.63853	0.0678528
ENSSSCG00000010340	FAM213A	2.63e-137	0.261105	1.18039	1.50925	1.44149	0.0677578
ENSSSCG00000038594	SDC4	9.57e-160	0.526757	0.778096	1.37121	1.30485	0.0663611
ENSSSCG00000040181	ELL	3.21e-20	0.0843386	0.506749	0.65742	0.591087	0.0663331
ENSSSCG00000024596	NOCT	3.81e-32	0.424552	0.659933	1.15033	1.08448	0.0658444
ENSSSCG00000003729	RNF125	1.13e-53	0.466864	0.756943	1.2893	1.22381	0.0654915
ENSSSCG00000030957	NFKB1	1.59e-122	0.123205	1.17837	1.36173	1.30157	0.0601509
ENSSSCG00000006354	TOMM40L	2.65e-09	0.117822	0.735718	0.913408	0.85354	0.0598679
ENSSSCG00000001076	RNF144B	8.59e-13	0.41062	0.794262	1.2623	1.20488	0.0574214
ENSSSCG00000022401	AGTRAP	7.67e-11	0.112762	0.485026	0.646957	0.597788	0.0491688
ENSSSCG00000034753	FAM177A1	3.44e-10	0.211502	0.463979	0.723578	0.675481	0.0480971
ENSSSCG00000020864	VDR	7.13e-19	0.591431	0.156048	0.79328	0.747479	0.0458013
ENSSSCG00000036062	RNF122	0.000604334	0.305093	0.615012	0.965153	0.920105	0.0450476
ENSSSCG00000005472	SLC46A2	2.28e-35	0.0448202	1.57223	1.65629	1.61705	0.0392356
ENSSSCG00000004952	SMAD3	6.66e-75	0.644534	0.532712	1.2158	1.17725	0.0385508
ENSSSCG00000033323	UBE2D1	3.47e-09	0.239829	0.339341	0.601941	0.57917	0.0227708
ENSSSCG00000036064	CALHM6	0.000217057	0.101372	3.05244	3.17279	3.15381	0.0189796
ENSSSCG00000024771	TICAM1	4.2e-18	0.375193	0.501085	0.894886	0.876279	0.0186076
ENSSSCG00000017993	NTN1	2.69e-31	0.920312	0.637973	1.57585	1.55828	0.0175679
ENSSSCG00000008953	CXCL8	0	3.925	3.76737	7.70809	7.69238	0.015719
ENSSSCG00000033830	CCDC8	4.35e-16	0.183588	0.526214	0.724339	0.709802	0.0145371
ENSSSCG00000002257	MCTP2	0.000817079	0.174054	0.5325	0.718013	0.706554	0.0114594
ENSSSCG00000023972	DRAM1	1.29e-43	0.334282	0.72609	1.06932	1.06037	0.00894959
ENSSSCG00000030153	SMURF1	1.18e-35	0.309477	0.397555	0.710169	0.707032	0.00313659
ENSSSCG00000028092	GNG2	2.03e-21	0.481018	0.290186	0.77232	0.771204	0.00111565

## Sheet: Upregulated addictive genes
Ensembel_ID	Gene name	adjusted p-value	log2FCH-IL-17(x)	log2FCH-TNF-α(y)	log2FCH-IL-17 plus TNF-α(x+y)	log2FCH-IL-17+log2FCH-TNF-α (x)+(y)	|(x+y)|-|(x)+(y)|
ENSSSCG00000000233	ACVR1B	5.53e-17	0.489431	0.333735	0.81859	0.823166	-0.0045762
ENSSSCG00000014012	GFPT2	1.08e-08	0.889488	0.764067	1.64718	1.65355	-0.00637234
ENSSSCG00000016255	DAW1	2.85e-06	2.64077	1.77893	4.41282	4.4197	-0.0068801
ENSSSCG00000011806	MASP1	6.3e-28	0.415759	0.721987	1.12438	1.13775	-0.0133648
ENSSSCG00000007484	ZNF217	1.92e-27	0.323831	0.506852	0.817142	0.830683	-0.0135405
ENSSSCG00000004507	SMAD7	7.97e-15	0.579413	0.123508	0.683641	0.70292	-0.019279
ENSSSCG00000006725	TBX15	0.00111584	0.461766	0.375517	0.816686	0.837283	-0.0205967
ENSSSCG00000031462	ZNRF1	3.31e-32	0.626749	0.391278	0.996958	1.01803	-0.0210685
ENSSSCG00000017178	SPHK1	2.53e-23	0.321725	0.741403	1.04201	1.06313	-0.0211216
ENSSSCG00000029304	STEAP3	3.31e-05	0.160229	0.497478	0.635318	0.657707	-0.022389
ENSSSCG00000023522	TGM2	1.12e-189	0.392275	1.37699	1.74654	1.76927	-0.02273
ENSSSCG00000003731	GAREM1	3.24e-09	0.0797873	0.726087	0.778921	0.805874	-0.0269535
ENSSSCG00000034278	SLC31A1	2.34e-21	0.698862	0.140678	0.809648	0.839539	-0.0298912
ENSSSCG00000014303	JADE2	4.02e-17	0.407832	0.399231	0.773726	0.807063	-0.0333364
ENSSSCG00000030048	PLEKHG2	1.18e-18	0.249131	0.388	0.603576	0.637131	-0.0335541
ENSSSCG00000030484	AHR	9.93e-17	0.0398767	0.708094	0.7097	0.747971	-0.0382707
ENSSSCG00000000843	TXNRD1	1.87e-59	0.302186	0.382608	0.645655	0.684794	-0.0391395
ENSSSCG00000009998	CASTOR1	6.85e-34	0.525601	0.692201	1.17559	1.2178	-0.0422103
ENSSSCG00000016314	TRPM8	0.00322604	0.912023	0.872235	1.74077	1.78426	-0.0434889
ENSSSCG00000005944	NDRG1	3.95e-38	0.266698	0.59715	0.817671	0.863848	-0.0461765
ENSSSCG00000027855	SOCS1	2.96e-13	0.64429	0.491337	1.08606	1.13563	-0.0495629
ENSSSCG00000003063	PHLDB3	0.000950233	0.323823	0.479325	0.753424	0.803147	-0.0497232
ENSSSCG00000032644	HLX	6.86e-06	0.491974	0.355463	0.792263	0.847437	-0.055174
ENSSSCG00000008881	RAPGEF2	4.25e-74	0.923858	0.48675	1.35392	1.41061	-0.0566887
ENSSSCG00000009865	TBX3	1.91e-33	0.332262	0.712495	0.98254	1.04476	-0.0622165
ENSSSCG00000015302	STEAP2	1.06e-91	0.535847	0.942545	1.41199	1.47839	-0.0664048
ENSSSCG00000008261	HK2	1.47e-10	0.37959	0.331422	0.644455	0.711011	-0.0665564
ENSSSCG00000024793	PORCN	5.06e-57	0.18983	1.28121	1.40094	1.47104	-0.070097
ENSSSCG00000016976	ZNF366	2.3e-08	0.331393	0.558546	0.817838	0.889939	-0.0721004
ENSSSCG00000025206	RNF19B	1.91e-07	0.136676	0.542767	0.601268	0.679443	-0.0781752
ENSSSCG00000012967	FOSL1	7.02e-42	0.435533	0.522334	0.879281	0.957867	-0.0785854
ENSSSCG00000008311	CYP26B1	1.39e-28	0.59563	0.247575	0.758687	0.843205	-0.0845181
ENSSSCG00000023591	ADGRF2	3.73e-59	0.128879	1.98002	2.02149	2.1089	-0.0874166
ENSSSCG00000007043	GPCPD1	1.4e-29	0.488596	0.2483	0.646901	0.736896	-0.0899951
ENSSSCG00000010640	NRAP	1.54e-08	0.769979	1.09074	1.76561	1.86072	-0.0951142
ENSSSCG00000009801	BCL7A	2.14e-07	0.280196	0.649205	0.833378	0.929401	-0.0960231
ENSSSCG00000025588	FJX1	2.72e-16	0.528009	0.399049	0.816844	0.927057	-0.110213
ENSSSCG00000034379	MAP2K3	1.81e-24	0.352591	0.399843	0.641781	0.752435	-0.110654
ENSSSCG00000028080	ELOVL4	0.00791842	0.534707	0.254395	0.677584	0.789102	-0.111518
ENSSSCG00000040863	IPMK	8.62e-48	0.832604	0.576484	1.29645	1.40909	-0.112642
ENSSSCG00000006256	SOX17	6.6e-05	0.343664	0.547392	0.777422	0.891056	-0.113634
ENSSSCG00000015322	TFPI2	3.96e-31	0.122637	0.660084	0.667025	0.78272	-0.115695
ENSSSCG00000008641	ADAM17	5.47e-17	0.241094	0.529401	0.653435	0.770495	-0.11706
ENSSSCG00000003584	THEMIS2	0.0279173	2.13842	1.14374	3.16368	3.28216	-0.118478
ENSSSCG00000040466	FMN1	8.69e-05	0.290536	0.512186	0.68392	0.802723	-0.118802
ENSSSCG00000001073	TPMT	6.31e-15	0.166195	0.646862	0.690389	0.813057	-0.122669
ENSSSCG00000032715	CERS6	1.26e-20	1.53611	0.594917	2.00601	2.13103	-0.125014
ENSSSCG00000038500	TRIB1	1.48e-26	0.607146	0.34862	0.829784	0.955766	-0.125982
ENSSSCG00000032408	CASP7	1.45e-18	0.31344	0.715483	0.894819	1.02892	-0.134104
ENSSSCG00000038417	LRRC8D	8.17e-38	0.64564	0.571862	1.08264	1.2175	-0.134867
ENSSSCG00000010911	ZNF281	1.77e-16	0.474809	0.391285	0.727939	0.866094	-0.138155
ENSSSCG00000002525	TRAF3	4.33e-20	0.306797	0.476904	0.644125	0.783701	-0.139576
ENSSSCG00000002294	ARG2	0.000156612	0.300202	0.637826	0.793886	0.938028	-0.144143
ENSSSCG00000002252	ARRDC4	2.91e-10	0.666709	0.424264	0.941779	1.09097	-0.149195
ENSSSCG00000005498	PAPPA	1.88e-13	1.06636	0.365901	1.28273	1.43226	-0.149525
ENSSSCG00000022447	F3	1.93e-25	0.494669	0.361448	0.704765	0.856117	-0.151352
ENSSSCG00000010005	RNF215	3.92e-14	0.411612	0.48294	0.740848	0.894551	-0.153703
ENSSSCG00000001516	BAK1	2.24e-35	0.374916	0.657529	0.878412	1.03245	-0.154033
ENSSSCG00000029594	WBP1L	1.03e-38	0.386639	0.51692	0.747507	0.90356	-0.156053
ENSSSCG00000022405	P2RX1	5.17e-07	1.27771	3.19681	4.31815	4.47452	-0.156372
ENSSSCG00000028531	SH3BP1	0.000350065	0.590948	0.286585	0.716339	0.877533	-0.161194
ENSSSCG00000004139	ADGRG6	4.38e-35	0.179049	0.88144	0.897758	1.06049	-0.162731
ENSSSCG00000008443	EPAS1	1.32e-90	0.79112	0.636548	1.26352	1.42767	-0.164152
ENSSSCG00000011499	LRIG1	2.37e-151	1.55775	0.470511	1.86367	2.02826	-0.164594
ENSSSCG00000004943	MAP2K1	1.9e-15	0.493043	0.298919	0.626356	0.791962	-0.165607
ENSSSCG00000032843	AHRR	3.45e-17	0.275253	0.505773	0.609217	0.781026	-0.171809
ENSSSCG00000039751	NLRC5	6.13e-06	0.384202	0.565289	0.770939	0.949492	-0.178553
ENSSSCG00000006277	SPIDR	4.38e-96	1.05251	0.504016	1.37336	1.55653	-0.18317
ENSSSCG00000015644	IKBKE	6.06e-21	0.229023	1.03211	1.07622	1.26113	-0.184911
ENSSSCG00000025214	TSHZ3	4.86e-10	0.414059	0.42911	0.655678	0.843169	-0.187491
ENSSSCG00000037241	RGS2	4.82e-40	0.864564	0.430727	1.10761	1.29529	-0.187683
ENSSSCG00000023630	CPM	2.44e-06	0.291278	1.63897	1.73727	1.93025	-0.192982
ENSSSCG00000004425	LAMA4	2.58e-40	0.3403	0.676599	0.815525	1.0169	-0.201374
ENSSSCG00000009396	PHF11	3.67e-39	0.293669	0.714374	0.805637	1.00804	-0.202407
ENSSSCG00000034167	SLC5A3	1.19e-10	0.529533	0.879853	1.20511	1.40939	-0.204272
ENSSSCG00000026583	TLR1	0.0388727	0.557264	0.754804	1.10734	1.31207	-0.204723
ENSSSCG00000008957	AMCF-II	0	6.49815	3.73666	10.024	10.2348	-0.210791
ENSSSCG00000013655	ICAM1	0	0.310885	2.06228	2.16085	2.37317	-0.21232
ENSSSCG00000006737	IGSF3	0.034228	0.770084	0.668602	1.22419	1.43869	-0.2145
ENSSSCG00000022126	EGFR	2.48e-17	0.469198	0.621568	0.873022	1.09077	-0.217744
ENSSSCG00000006776	MOV10	7.87e-43	0.356595	0.638976	0.772605	0.995571	-0.222966
ENSSSCG00000013758	ZSWIM4	1e-17	0.322596	0.603034	0.701755	0.925631	-0.223876
ENSSSCG00000034378	IFNGR2	7.52e-88	0.278201	1.15044	1.20192	1.42864	-0.226719
ENSSSCG00000015301	STEAP1	2.15e-110	0.515909	1.13917	1.42586	1.65508	-0.229218
ENSSSCG00000028284	KCND1	0.00338149	0.29384	0.891238	0.953313	1.18508	-0.231765
ENSSSCG00000010184	AGT	0.026215	0.357471	0.863725	0.987457	1.2212	-0.233739
ENSSSCG00000013664	C19orf66	0.000694674	0.311173	0.652983	0.730244	0.964156	-0.233912
ENSSSCG00000038562	RND1	3.93e-180	1.0127	3.46887	4.24679	4.48157	-0.23478
ENSSSCG00000001841	RHCG	5.37e-11	0.918578	0.884977	1.5684	1.80355	-0.235151
ENSSSCG00000012996	CDC42EP2	7.27e-27	1.01381	0.62458	1.398	1.63839	-0.240392
ENSSSCG00000030042	SBNO2	5.28e-23	0.515973	0.313819	0.58818	0.829791	-0.241611
ENSSSCG00000013294	LDLRAD3	4.88e-09	0.590345	0.558283	0.904017	1.14863	-0.244611
ENSSSCG00000038727	GDNF	3.59e-46	0.551111	0.871225	1.17689	1.42234	-0.245446
ENSSSCG00000003983	SMAP2	5.46e-144	0.573988	0.794244	1.11316	1.36823	-0.255073
ENSSSCG00000004644	HDC	0.0112407	1.27495	1.76692	2.77022	3.04186	-0.271646
ENSSSCG00000039847	C1S	4.08e-14	0.280774	0.84689	0.855328	1.12766	-0.272336
ENSSSCG00000006197	SULF1	8.39e-22	0.554044	0.523131	0.785019	1.07718	-0.292156
ENSSSCG00000007485	BCAS1	0.00635336	0.847583	0.645515	1.19521	1.4931	-0.297889
ENSSSCG00000011951	NFKBIZ	4.31e-284	2.32646	0.367981	2.39524	2.69444	-0.299197
ENSSSCG00000032489	KLHDC1	6.8e-05	0.39473	0.547127	0.63957	0.941857	-0.302288
ENSSSCG00000007171	EBF4	0.0277561	0.463575	0.481858	0.637423	0.945433	-0.30801
ENSSSCG00000006718	ZNF697	7.25e-10	0.362408	0.605614	0.658813	0.968022	-0.309209
ENSSSCG00000026602	PTGIR	3.51e-07	0.549838	1.13632	1.37163	1.68616	-0.314532
ENSSSCG00000016652	LRRN3	0.0251113	0.785529	0.950084	1.41823	1.73561	-0.317385
ENSSSCG00000037815	ZC3H12A	0	3.27505	1.34581	4.29762	4.62086	-0.323236
ENSSSCG00000028331	IL1R2	6.76e-38	0.90753	1.62843	2.19481	2.53596	-0.341144
ENSSSCG00000023085	STAC	9.07e-61	0.716783	0.693878	1.04692	1.41066	-0.363743
ENSSSCG00000040317	SOD2	0	1.15549	1.98322	2.7564	3.13871	-0.382319
ENSSSCG00000023957	CFAP126	3.18e-07	1.09636	1.11446	1.82382	2.21082	-0.387002
ENSSSCG00000015303	CFAP69	6.38e-69	0.675869	1.17505	1.45715	1.85092	-0.393766
ENSSSCG00000015770	VEGFC	5.7e-197	1.21506	0.990158	1.80565	2.20522	-0.399563
ENSSSCG00000004497	PSTPIP2	0.0157848	1.23047	1.45179	2.28206	2.68227	-0.400207
ENSSSCG00000031175	FNIP2	5.18e-09	0.515888	0.564225	0.678669	1.08011	-0.401444
ENSSSCG00000010256	COL13A1	1.95e-05	0.662293	2.08549	2.33761	2.74778	-0.410173
ENSSSCG00000017723	CCL2	2e-286	0.752734	1.40629	1.7152	2.15902	-0.443826
ENSSSCG00000006187	MSC	3.28e-31	0.463537	1.01642	1.03394	1.47996	-0.446019
ENSSSCG00000015959	RAPGEF4	0.0195684	2.43276	2.37568	4.35272	4.80845	-0.455722
ENSSSCG00000027806	SAMHD1	1.04e-208	0.474862	1.68088	1.69911	2.15575	-0.456636
ENSSSCG00000014274	PDLIM4	2.46e-24	0.511893	0.75482	0.809162	1.26671	-0.457552
ENSSSCG00000013382	PLEKHA7	0.0219356	0.988729	1.19492	1.72413	2.18365	-0.459517
ENSSSCG00000008090	IL1A	0	4.41036	2.19585	6.139	6.60622	-0.467218
ENSSSCG00000033660	FIGNL2	0.000262909	1.04182	0.700146	1.26643	1.74197	-0.475541
ENSSSCG00000020705	MAP3K8	4e-42	2.45498	1.28442	3.26279	3.7394	-0.47661
ENSSSCG00000004366	BVES	6.52e-07	0.51249	0.871747	0.903531	1.38424	-0.480706
ENSSSCG00000038671	TNFRSF6B	7.18e-31	2.11712	0.9253	2.55103	3.04242	-0.491386
ENSSSCG00000004154	TNFAIP3	0	0.792222	3.5158	3.80695	4.30802	-0.501068
ENSSSCG00000029371	C5AR1	0.0272273	1.0997	1.64665	2.14634	2.74635	-0.600009
ENSSSCG00000003590	PTPRU	1.51e-68	1.34928	1.50139	2.23613	2.85067	-0.614541
ENSSSCG00000018698	ssc-mir-221	0.0281803	0.785654	0.882919	0.951921	1.66857	-0.716652
ENSSSCG00000009100	TNIP3	5.65e-47	1.16703	2.01138	2.41352	3.17842	-0.764899
ENSSSCG00000031476	KLHL6	1e-05	1.04667	3.28755	3.54858	4.33423	-0.785649
ENSSSCG00000017091	TNIP1	0	1.10451	1.83473	2.12448	2.93924	-0.814756
ENSSSCG00000016997	FGF18	1.49e-13	4.78017	1.42776	5.38931	6.20793	-0.818616
ENSSSCG00000040961	LIF	0	2.78121	2.85473	4.81575	5.63594	-0.820188
ENSSSCG00000015037	IL18	7.64e-36	0.842135	1.40386	1.41905	2.24599	-0.826943
ENSSSCG00000040648	CCL11	1.81e-84	1.15713	3.14908	3.47912	4.30621	-0.827093
ENSSSCG00000001952	NFKBIA	0	1.66132	2.88316	3.69139	4.54448	-0.853089
ENSSSCG00000024954	FGF1	1.3e-24	1.13024	1.63324	1.88148	2.76348	-0.882004
ENSSSCG00000030655	MAMDC2	2.75e-34	1.03653	1.4178	1.52782	2.45433	-0.926509
ENSSSCG00000006796	CHI3L2	3.65e-05	4.82097	2.42917	6.29567	7.25014	-0.954464
ENSSSCG00000040904	CLDN1	7.25e-251	1.43143	2.07515	2.53434	3.50658	-0.972241
ENSSSCG00000023684	MT1A	4.96e-16	1.88561	1.84193	2.67405	3.72754	-1.05349
ENSSSCG00000006399	VSIG8	0.00151529	1.29377	1.68829	1.80465	2.98206	-1.17741
ENSSSCG00000023737	CSF2	9.05e-29	2.46731	2.72215	4.00046	5.18945	-1.189
ENSSSCG00000000079	FAM83F	0.0124749	1.70936	1.40404	1.88685	3.1134	-1.22655
ENSSSCG00000013236	MYBPC3	2.08e-12	2.59525	3.51226	4.738	6.10752	-1.36952
ENSSSCG00000030300	MT2A	0	2.32039	3.30467	4.23494	5.62506	-1.39012
ENSSSCG00000031788	PTAFR	5.39e-06	3.43877	4.48366	5.9531	7.92243	-1.96933
ENSSSCG00000032221	FAM110C	2.84e-05	5.16125	4.81658	6.5679	9.97783	-3.40993
