# Supplementary material for: Human IL-17 and TNF-α Additively or Synergistically Regulate the Expression of Proinflammatory Genes, Coagulation-Related Genes, and Tight Junction Genes in Porcine Aortic Endothelial Cells
Source: Front Immunol. 2022 Jun 30;13:857311. doi: 10.3389/fimmu.2022.857311 (PMC9279740; doi:10.3389/fimmu.2022.857311)
Supplement: Supplementary file 3 [file DataSheet_3.xlsx]

## Sheet: Downregulated ASGs
Ensembel_ID	Gene name	adjusted p-value	log2FCH-IL-17(x)	log2FCH-TNF-α(y)	log2FCH-IL-17 plus TNF-α(x+y)	log2FCH-IL-17+log2FCH-TNF-α (x)+(y)	|(x+y)|-|(x)+(y)|
ENSSSCG00000001555	SLC26A8	0.0422181	-0.182508	-0.318857	-4.28791	-0.501364	3.78654
ENSSSCG00000030732	GP1BB	0.00431251	-1.22438	-0.453474	-4.39357	-1.67785	2.71572
ENSSSCG00000010475	CYP26A1	6.18e-12	-1.7547	-1.76551	-6.03587	-3.52021	2.51566
ENSSSCG00000014127	RASGRF2	0.00401231	-0.741027	-0.768273	-3.99049	-1.5093	2.48119
ENSSSCG00000032446	C1orf116	9.04e-08	-1.30967	-1.02913	-4.47875	-2.3388	2.13995
ENSSSCG00000004119	GRM1	0.0412181	-1.25043	-0.298221	-3.68439	-1.54866	2.13573
ENSSSCG00000016083	PLCL1	0.0177832	-1.14308	-0.788848	-3.64113	-1.93193	1.70921
ENSSSCG00000015652	IL10	0.0386625	-0.614753	-0.873306	-3.13139	-1.48806	1.64333
ENSSSCG00000031272	FGF5	0.000497716	-0.62917	-0.764195	-2.97753	-1.39337	1.58416
ENSSSCG00000033993	PLCXD3	0.000877182	-0.163051	-1.14524	-2.78798	-1.30829	1.47969
ENSSSCG00000004898	TNFRSF11A	4.55e-06	-0.70642	-0.776247	-2.90048	-1.48267	1.41782
ENSSSCG00000006222	BHLHE22	0.00709967	-0.0928682	-1.03602	-2.53278	-1.12888	1.4039
ENSSSCG00000038355	SP5	0.000188003	-0.532773	-0.24735	-2.12633	-0.780122	1.3462
ENSSSCG00000030368	HSPA1L	0.0237902	-0.323411	-0.87675	-2.35701	-1.20016	1.15685
ENSSSCG00000029651	SLN	0.00681902	-0.550803	-0.396718	-2.10131	-0.947521	1.15379
ENSSSCG00000000443	GLI1	0.00127953	-0.0914636	-0.225605	-1.37866	-0.317068	1.06159
ENSSSCG00000000685	TPI1	0.00172631	-0.601419	-0.79913	-2.45554	-1.40055	1.05499
ENSSSCG00000036059	HSPB3	0.00638115	-0.866946	-0.87566	-2.73027	-1.74261	0.987669
ENSSSCG00000004663	SEMA6D	1.28e-12	-0.628617	-0.497987	-2.09633	-1.1266	0.969727
ENSSSCG00000006643	ANXA9	0.0154827	-0.20186	-0.0308101	-1.19586	-0.232671	0.963185
ENSSSCG00000015612	IRF6	0.00476701	-0.68123	-0.688039	-2.31588	-1.36927	0.946612
ENSSSCG00000006161	IL7	3.09e-26	-0.487462	-0.238041	-1.67056	-0.725503	0.945058
ENSSSCG00000015368	HDAC9	1.12e-28	-0.554191	-0.346539	-1.81956	-0.90073	0.918828
ENSSSCG00000021585	OXTR	1.04e-10	-0.218647	-0.654476	-1.77404	-0.873124	0.900918
ENSSSCG00000031267	NIPAL2	0.000148851	-0.360516	-0.867437	-2.11875	-1.22795	0.890795
ENSSSCG00000006696	GJA5	5.26e-14	-0.143928	-0.621024	-1.64995	-0.764952	0.884998
ENSSSCG00000040095	GPR35	3.19e-05	-0.155309	-0.665994	-1.64098	-0.821304	0.819678
ENSSSCG00000009250	PRKG2	1.01e-05	-0.872842	-0.50696	-2.18551	-1.3798	0.805711
ENSSSCG00000015926	ABCB11	0.00523188	-0.376129	-0.533827	-1.67524	-0.909956	0.765284
ENSSSCG00000021176	LPXN	0.0233048	-1.30087	-0.531285	-2.57216	-1.83215	0.740007
ENSSSCG00000033761	FOXG1	0.0184016	-0.00947928	-0.893103	-1.62849	-0.902582	0.725906
ENSSSCG00000009605	GFRA2	0.00914287	-1.32703	-1.40486	-3.44548	-2.73189	0.713593
ENSSSCG00000009278	FGF9	0.0248807	-0.122274	-0.403887	-1.23673	-0.526161	0.71057
ENSSSCG00000021514	OCLN	4.49e-07	-0.404293	-1.21975	-2.33349	-1.62404	0.709449
ENSSSCG00000012564	MID2	0.0409579	-0.0104663	-0.00825311	-0.714811	-0.0187194	0.696091
ENSSSCG00000008712	PPP2R2C	0.00656693	-0.0313043	-0.485053	-1.19697	-0.516358	0.680608
ENSSSCG00000028931	GDF7	2.21e-08	-0.332729	-0.669552	-1.68265	-1.00228	0.680367
ENSSSCG00000039947	KCNJ2	2.33e-08	-0.579093	-0.425996	-1.68014	-1.00509	0.675056
ENSSSCG00000008874	TMEM144	0.00943583	-0.0757646	-0.00604441	-0.748754	-0.081809	0.666945
ENSSSCG00000015930	DHRS9	1.11e-11	-0.21526	-0.10291	-0.935457	-0.31817	0.617287
ENSSSCG00000007157	SLC4A11	6.58e-08	-0.201082	-0.888608	-1.70263	-1.08969	0.612943
ENSSSCG00000005025	TRIM9	5.71e-18	-0.280225	-0.359977	-1.24347	-0.640202	0.603268
ENSSSCG00000032053	ST8SIA5	0.00110517	-0.0799486	-0.276299	-0.958843	-0.356247	0.602595
ENSSSCG00000037318	TRABD2B	8.43e-14	-0.415479	-0.71828	-1.73419	-1.13376	0.600432
ENSSSCG00000013313	PRRG4	0.00661186	-0.634799	-0.2078	-1.43757	-0.842599	0.594968
ENSSSCG00000010651	ABLIM1	2.42e-37	-0.415017	-0.706306	-1.71611	-1.12132	0.594788
ENSSSCG00000017717	UNC45B	1.89e-09	-0.237857	-0.0140666	-0.846359	-0.251924	0.594435
ENSSSCG00000014140	GPR150	1.96e-05	-0.19613	-0.631459	-1.41221	-0.827589	0.584618
ENSSSCG00000002494	CLMN	0.0237472	-0.0590138	-0.418068	-1.04834	-0.477082	0.571254
ENSSSCG00000011463	IL17RD	0.00171543	-0.47943	-0.0796604	-1.12705	-0.559091	0.567959
ENSSSCG00000000571	ABCC9	0.00565532	-0.0991902	-0.228402	-0.873001	-0.327593	0.545409
ENSSSCG00000012376	GDPD2	0.000937301	-0.479554	-0.594526	-1.6175	-1.07408	0.543419
ENSSSCG00000001720	SLC25A27	0.0264452	-0.0602365	-0.0153335	-0.613521	-0.07557	0.537951
ENSSSCG00000039332	SEC16B	4.75e-05	-0.108256	-0.0710048	-0.710351	-0.179261	0.531091
ENSSSCG00000020720	MRVI1	2.99e-09	-0.208692	-0.449378	-1.18829	-0.65807	0.530216
ENSSSCG00000010593	CNNM2	0.03936	-0.157662	-0.175118	-0.862102	-0.332779	0.529322
ENSSSCG00000007146	SIGLEC1	0.00986622	-0.00246544	-0.866	-1.39301	-0.868465	0.524545
ENSSSCG00000004215	KIAA0408	0.00146596	-0.190134	-0.13967	-0.842163	-0.329804	0.51236
ENSSSCG00000010455	SLC16A12	3.76e-12	-1.16774	-1.0397	-2.70579	-2.20744	0.498349
ENSSSCG00000009331	MEDAG	0.00524572	-0.0152345	-0.230857	-0.734978	-0.246092	0.488886
ENSSSCG00000016068	HECW2	2.17e-21	-0.236732	-0.207077	-0.920859	-0.443809	0.47705
ENSSSCG00000016665	BMPER	2.85e-30	-0.126613	-0.80722	-1.40926	-0.933833	0.47543
ENSSSCG00000016925	PLK2	2.91e-88	-1.0044	-0.203598	-1.6826	-1.208	0.474594
ENSSSCG00000007477	NFATC2	0.00231928	-0.0426585	-0.396226	-0.908863	-0.438885	0.469979
ENSSSCG00000021487	MFSD4A	7.43e-06	-0.434131	-1.49365	-2.39585	-1.92778	0.468064
ENSSSCG00000006169	ZFHX4	0.00635761	-0.187029	-0.189238	-0.841169	-0.376266	0.464903
ENSSSCG00000000530	FGD4	1.19e-14	-0.385784	-0.578708	-1.42852	-0.964492	0.464032
ENSSSCG00000007463	PTGIS	3.94e-35	-0.444452	-0.22641	-1.13261	-0.670862	0.461753
ENSSSCG00000012352	KLF8	0.00011551	-0.469684	-0.206616	-1.13714	-0.6763	0.460837
ENSSSCG00000016175	MREG	0.0166289	-0.359045	-0.140043	-0.937034	-0.499087	0.437947
ENSSSCG00000033189	FAM107A	1.02e-14	-0.90301	-1.25256	-2.58428	-2.15557	0.428716
ENSSSCG00000001052	PHACTR1	5.89e-11	-0.265006	-0.0493479	-0.731288	-0.314354	0.416935
ENSSSCG00000016857	DAB2	3.95e-23	-0.231077	-0.0520047	-0.698458	-0.283082	0.415376
ENSSSCG00000023526	RAPGEF3	4.01e-05	-0.0870153	-0.615066	-1.11632	-0.702081	0.41424
ENSSSCG00000004387	FOXO3	1.06e-12	-0.153583	-0.0479152	-0.613678	-0.201498	0.41218
ENSSSCG00000013333	BDNF	6.93e-08	-0.765266	-0.832314	-2.00704	-1.59758	0.409456
ENSSSCG00000015250	ADAMTS15	0.00625071	-0.00383439	-1.41362	-1.82584	-1.41746	0.408384
ENSSSCG00000004974	LARP6	1.31e-07	-0.218628	-0.00400433	-0.62893	-0.222632	0.406297
ENSSSCG00000036768	PRAG1	1.28e-21	-0.013021	-0.613379	-1.02873	-0.6264	0.402326
ENSSSCG00000035720	HRCT1	7.97e-13	-0.750298	-0.412518	-1.56242	-1.16282	0.399605
ENSSSCG00000035243	RAB27B	6.41e-05	-0.655203	-0.884412	-1.93338	-1.53961	0.393763
ENSSSCG00000034948	RASSF9	2.8e-09	-0.607715	-0.124071	-1.11756	-0.731786	0.385775
ENSSSCG00000021068	TRAF5	8.5e-05	-0.0727311	-0.437699	-0.889565	-0.51043	0.379136
ENSSSCG00000037066	GADD45A	1.25e-28	-0.203824	-0.175268	-0.755504	-0.379093	0.376412
ENSSSCG00000000665	RIMKLB	1.56e-14	-0.196605	-0.426962	-0.994416	-0.623567	0.370849
ENSSSCG00000008873	FAM198B	1.19e-83	-0.390875	-0.353891	-1.11487	-0.744766	0.370109
ENSSSCG00000016639	FOXP2	1.2e-07	-0.296402	-0.710629	-1.37714	-1.00703	0.370107
ENSSSCG00000011538	LMCD1	7.07e-23	-0.547036	-0.824718	-1.7415	-1.37175	0.369746
ENSSSCG00000023084	ATP2B2	0.00206083	-0.224395	-0.47778	-1.06559	-0.702175	0.363413
ENSSSCG00000009037	ZNF827	1.92e-07	-0.0399443	-0.293247	-0.6891	-0.333191	0.355908
ENSSSCG00000004201	TMEM200A	2.19e-18	-0.373096	-0.472097	-1.19928	-0.845193	0.354082
ENSSSCG00000029866	CCDC112	2.46e-06	-0.129562	-0.729558	-1.21075	-0.859121	0.351627
ENSSSCG00000026116	FHOD1	2.54e-16	-0.183711	-0.0541854	-0.588819	-0.237897	0.350923
ENSSSCG00000035212	KLF6	5.03e-25	-0.0762307	-0.328939	-0.747494	-0.405169	0.342324
ENSSSCG00000003690	DLGAP1	2.22e-06	-1.71325	-1.2107	-3.26404	-2.92395	0.340097
ENSSSCG00000006780	WNT2B	1.3e-07	-0.0131844	-0.391042	-0.742954	-0.404226	0.338728
ENSSSCG00000033800	PELI2	3.74e-09	-0.110055	-0.43467	-0.883193	-0.544725	0.338468
ENSSSCG00000004149	NHSL1	2.17e-05	-0.22529	-0.13818	-0.699628	-0.36347	0.336158
ENSSSCG00000009584	SEMA4D	0.0233937	-0.415085	-0.327594	-1.07309	-0.742679	0.330415
ENSSSCG00000039283	SIX3	7.91e-05	-0.355623	-0.469127	-1.15413	-0.82475	0.329381
ENSSSCG00000016720	PGAM2	0.00702292	-0.297356	-0.255371	-0.876044	-0.552727	0.323317
ENSSSCG00000024205	ARHGEF26	0.0137328	-0.740105	-0.587299	-1.64927	-1.3274	0.321866
ENSSSCG00000037564	OTX1	1.98e-28	-0.726049	-0.931046	-1.97815	-1.6571	0.321059
ENSSSCG00000039094	PLEC	2.49e-25	-0.095985	-0.330836	-0.746987	-0.426821	0.320166
ENSSSCG00000010473	EXOC6	0.00140988	-0.0971193	-0.314302	-0.726712	-0.411421	0.315291
ENSSSCG00000036801	C6orf132	1.69e-07	-0.0622131	-0.417398	-0.78878	-0.479611	0.309169
ENSSSCG00000016618	CPED1	0.000111133	-0.364187	-0.0753193	-0.739564	-0.439506	0.300058
ENSSSCG00000040208	PAG1	8.28e-31	-0.461371	-0.495569	-1.25617	-0.956939	0.29923
ENSSSCG00000008468	PKDCC	2.12e-57	-0.361362	-0.510679	-1.16802	-0.872041	0.295975
ENSSSCG00000007425	SNX21	0.000479124	-0.0763669	-0.245063	-0.611266	-0.32143	0.289836
ENSSSCG00000008259	LRRTM4	1.41e-10	-0.373603	-0.41301	-1.07376	-0.786612	0.287147
ENSSSCG00000002443	TC2N	1.3e-24	-0.00520014	-1.37322	-1.66523	-1.37842	0.286814
ENSSSCG00000001869	PEAK1	0.0125501	-0.163859	-0.191043	-0.640247	-0.354902	0.285346
ENSSSCG00000016140	FZD5	0.007687	-0.272171	-0.0436341	-0.597983	-0.315805	0.282178
ENSSSCG00000021946	ZNF383	0.0328867	-0.155202	-0.176875	-0.611263	-0.332077	0.279187
ENSSSCG00000012151	NHS	1.46e-05	-0.132928	-0.3835	-0.791556	-0.516428	0.275127
ENSSSCG00000015346	ICA1	2.28e-07	-0.343526	-0.849649	-1.46618	-1.19318	0.273009
ENSSSCG00000011867	MYLK	2.96e-34	-0.324773	-0.110681	-0.707149	-0.435454	0.271695
ENSSSCG00000011075	KIAA1217	1.04e-05	-0.195075	-0.226796	-0.690547	-0.421871	0.268675
ENSSSCG00000010222	ZNF365	0.0102564	-0.174776	-0.622621	-1.06185	-0.797397	0.264452
ENSSSCG00000039609	ANKRD33B	9.3e-21	-0.454871	-0.183862	-0.900942	-0.638733	0.262208
ENSSSCG00000007027	SLC20A2	7.8e-32	-0.189694	-0.285421	-0.734221	-0.475114	0.259107
ENSSSCG00000034120	CDKN2B	3.19e-70	-0.391256	-0.447448	-1.09736	-0.838704	0.258658
ENSSSCG00000040719	KIAA0040	0.000508986	-0.290478	-0.0893505	-0.637668	-0.379828	0.25784
ENSSSCG00000021359	CDC42EP3	1.24e-71	-0.306623	-0.450558	-1.0046	-0.75718	0.247416
ENSSSCG00000027157	SLC40A1	2.94e-22	-0.0353876	-0.438812	-0.715883	-0.4742	0.241683
ENSSSCG00000004453	SNAP91	0.0422443	-0.0984434	-0.70543	-1.04534	-0.803874	0.241465
ENSSSCG00000032156	GPR146	8.08e-09	-0.0487322	-0.700606	-0.989595	-0.749339	0.240256
ENSSSCG00000036030	FAM212B	0.0196421	-0.427764	-0.0578237	-0.724698	-0.485588	0.23911
ENSSSCG00000015281	PLEKHA6	0.00918184	-0.928063	-0.580655	-1.74647	-1.50872	0.237751
ENSSSCG00000005308	RUSC2	5.18e-30	-0.207935	-0.276425	-0.719996	-0.48436	0.235636
ENSSSCG00000015144	GRAMD1B	1.46e-16	-0.250338	-0.397265	-0.879203	-0.647603	0.2316
ENSSSCG00000029201	AJUBA	0.00150064	-0.345974	-0.125804	-0.702173	-0.471778	0.230395
ENSSSCG00000014598	PPFIBP2	0.0113998	-0.200907	-0.1554	-0.58496	-0.356308	0.228652
ENSSSCG00000010026	PIK3IP1	4.26e-18	-0.634023	-0.488013	-1.34967	-1.12204	0.227638
ENSSSCG00000014242	ZNF608	5.98e-24	-0.628175	-0.352164	-1.20547	-0.980339	0.225135
ENSSSCG00000006073	OSR2	2.2e-11	-0.608537	-1.01708	-1.84956	-1.62562	0.22394
ENSSSCG00000014235	SNCAIP	8.49e-12	-0.327633	-0.934703	-1.48588	-1.26234	0.223542
ENSSSCG00000015383	RAPGEF5	1.65e-07	-0.585907	-0.235548	-1.04177	-0.821455	0.220312
ENSSSCG00000015398	SEMA3A	8.05e-11	-0.371477	-0.125821	-0.707361	-0.497298	0.210063
ENSSSCG00000031201	LMOD1	2.35e-23	-0.275296	-0.280551	-0.763132	-0.555847	0.207285
ENSSSCG00000029656	NDP	0.0132622	-0.337827	-0.694942	-1.23965	-1.03277	0.20688
ENSSSCG00000004612	RAB27A	2.85e-05	-0.33261	-0.308547	-0.847336	-0.641157	0.206179
ENSSSCG00000012317	GSPT2	3.46e-12	-0.295085	-0.101926	-0.603107	-0.397012	0.206096
ENSSSCG00000005235	KANK1	3.76e-25	-0.216783	-0.313653	-0.735958	-0.530436	0.205522
ENSSSCG00000009968	TTC28	0.00235543	-0.210349	-0.247311	-0.662739	-0.457661	0.205078
ENSSSCG00000012561	FRMPD3	1.71e-05	-0.409989	-0.537389	-1.15019	-0.947378	0.202808
ENSSSCG00000017537	HOXB8	0.0165758	-0.224848	-0.493842	-0.919208	-0.718689	0.200519
ENSSSCG00000036755	FAM46B	8.38e-22	-0.170219	-0.552176	-0.920265	-0.722395	0.19787
ENSSSCG00000011641	SLCO2A1	0.00240686	-0.14826	-0.580397	-0.925754	-0.728657	0.197097
ENSSSCG00000015905	SCN2A	0.00756796	-0.478439	-0.587485	-1.26219	-1.06592	0.196264
ENSSSCG00000039890	RASL11A	0.00918812	-0.659477	-0.0987982	-0.951312	-0.758276	0.193037
ENSSSCG00000007529	SYCP2	0.019501	-0.0815729	-0.331158	-0.605347	-0.412731	0.192617
ENSSSCG00000029388	PDE2A	2.27e-21	-0.103548	-0.929341	-1.22325	-1.03289	0.190362
ENSSSCG00000010650	AFAP1L2	0.000677852	-0.418657	-0.0731108	-0.681229	-0.491768	0.189461
ENSSSCG00000000062	CSDC2	1.98e-05	-0.127722	-0.581096	-0.893476	-0.708818	0.184658
ENSSSCG00000026991	LURAP1	0.00842524	-0.301591	-0.334586	-0.819492	-0.636177	0.183315
ENSSSCG00000025826	BOC	0.00742639	-0.173902	-0.257854	-0.614937	-0.431756	0.183181
ENSSSCG00000010381	ARHGAP22	2.95e-25	-0.314229	-0.196599	-0.693796	-0.510828	0.182969
ENSSSCG00000015203	ROBO4	7.93e-28	-0.190027	-1.05503	-1.4277	-1.24505	0.182648
ENSSSCG00000032749	PCDH18	3.56e-21	-0.353391	-0.287445	-0.821764	-0.640836	0.180928
ENSSSCG00000006162	ZC2HC1A	2.7e-11	-0.359606	-0.280863	-0.820167	-0.640469	0.179699
ENSSSCG00000010313	VCL	1.43e-21	-0.231733	-0.259903	-0.664096	-0.491636	0.172459
ENSSSCG00000003705	CABLES1	9.44e-21	-0.500252	-0.386671	-1.05857	-0.886922	0.17165
ENSSSCG00000024517	AKAP6	1.96e-09	-0.528131	-0.663114	-1.3566	-1.19124	0.165355
ENSSSCG00000015660	PFKFB2	0.00037197	-0.311696	-0.175262	-0.647798	-0.486958	0.160839
ENSSSCG00000000784	LRRK2	9.16e-12	-0.324037	-0.24052	-0.722742	-0.564557	0.158185
ENSSSCG00000015375	ITGB8	3.63e-11	-0.31819	-0.275571	-0.747605	-0.593761	0.153843
ENSSSCG00000014892	USP35	0.000842605	-0.195416	-0.373328	-0.721488	-0.568744	0.152745
ENSSSCG00000011940	DZIP3	0.0160578	-0.350262	-0.309472	-0.812171	-0.659733	0.152437
ENSSSCG00000011037	TMEM236	1.16e-05	-0.410631	-0.840835	-1.40335	-1.25147	0.151883
ENSSSCG00000011888	GPR156	2.37e-08	-0.143959	-0.363296	-0.659115	-0.507255	0.15186
ENSSSCG00000039194	KANK2	8.94e-32	-0.177785	-0.318019	-0.645442	-0.495804	0.149638
ENSSSCG00000007116	CD93	2.88e-81	-0.1344	-0.946668	-1.22849	-1.08107	0.147428
ENSSSCG00000017640	RNF43	0.0195598	-0.247309	-0.697157	-1.0893	-0.944466	0.144834
ENSSSCG00000007058	PLCB4	0.0153524	-0.993012	-0.373645	-1.50835	-1.36666	0.141689
ENSSSCG00000008501	VIT	0.0268761	-0.697859	-1.65573	-2.49221	-2.35359	0.138626
ENSSSCG00000011379	KLHDC8B	0.0206076	-0.057738	-0.564172	-0.754493	-0.62191	0.132583
ENSSSCG00000014149	MEF2C	6.42e-17	-0.325623	-0.481185	-0.939365	-0.806808	0.132558
ENSSSCG00000006038	ZFPM2	6.61e-11	-0.466762	-0.254483	-0.852989	-0.721245	0.131743
ENSSSCG00000011195	GALNT15	9.85e-71	-0.424897	-0.681848	-1.23622	-1.10675	0.129476
ENSSSCG00000033268	CABCOCO1	7.14e-06	-0.382452	-0.208586	-0.719696	-0.591038	0.128658
ENSSSCG00000002051	ABHD4	3.03e-08	-0.120039	-0.397675	-0.641539	-0.517713	0.123826
ENSSSCG00000022676	OPHN1	0.00797385	-0.212266	-0.47425	-0.809132	-0.686517	0.122615
ENSSSCG00000017219	HID1	1.55e-07	-0.0845991	-0.390649	-0.596087	-0.475248	0.12084
ENSSSCG00000036436	FZD1	1.31e-23	-0.0997017	-0.489925	-0.709671	-0.589627	0.120044
ENSSSCG00000016578	FLNC	4.61e-18	-0.170662	-0.408945	-0.69953	-0.579608	0.119923
ENSSSCG00000008504	CRIM1	1.68e-32	-0.307057	-0.327658	-0.753086	-0.634715	0.118371
ENSSSCG00000031733	AKAP12	8.24e-22	-0.222684	-0.326181	-0.666307	-0.548865	0.117442
ENSSSCG00000036452	LRRC17	1.15e-42	-0.521287	-0.777379	-1.41486	-1.29867	0.116192
ENSSSCG00000003950	TIE1	1.52e-19	-0.108402	-0.752489	-0.976128	-0.860891	0.115236
ENSSSCG00000031925	SHANK3	3.2e-05	-0.0255498	-0.449864	-0.587221	-0.475414	0.111807
ENSSSCG00000014838	PGM2L1	5.09e-05	-0.234402	-0.249526	-0.594335	-0.483928	0.110407
ENSSSCG00000038842	PCDH9	0.000784018	-0.323088	-0.188805	-0.621447	-0.511893	0.109555
ENSSSCG00000028529	REM1	5.18e-13	-0.0694325	-0.410708	-0.589475	-0.480141	0.109334
ENSSSCG00000006857	COL11A1	0.00271358	-0.794714	-0.589265	-1.49108	-1.38398	0.107101
ENSSSCG00000016626	CFTR	0.000161371	-1.26627	-1.09382	-2.46302	-2.36008	0.102937
ENSSSCG00000011630	ACKR4	0.0373686	-0.275472	-1.37827	-1.75573	-1.65374	0.101981
ENSSSCG00000015200	ESAM	2.3e-09	-0.278138	-0.525178	-0.902487	-0.803316	0.0991709
ENSSSCG00000008606	OSR1	1.22e-98	-0.707353	-0.788391	-1.59378	-1.49574	0.0980327
ENSSSCG00000011972	FILIP1L	4.18e-15	-0.614065	-0.148649	-0.860129	-0.762714	0.0974151
ENSSSCG00000025561	VASN	5e-44	-0.240897	-0.471991	-0.804974	-0.712888	0.0920856
ENSSSCG00000022247	PROSER2	0.00037197	-0.53315	-0.883423	-1.50699	-1.41657	0.0904187
ENSSSCG00000026842	CDH18	2.07e-06	-0.337198	-0.422297	-0.844656	-0.759495	0.0851608
ENSSSCG00000011201	SATB1	0.011893	-0.273391	-0.822279	-1.18012	-1.09567	0.0844531
ENSSSCG00000038966	KRT7	0.000744903	-0.264302	-0.329145	-0.674267	-0.593447	0.0808204
ENSSSCG00000036553	SAMD12	4.67e-27	-0.687297	-1.15421	-1.92198	-1.84151	0.0804766
ENSSSCG00000017638	TSPOAP1	0.00108746	-0.399641	-0.159182	-0.639058	-0.558824	0.080234
ENSSSCG00000025980	CHMP4C	0.0179409	-0.182722	-0.371875	-0.634175	-0.554597	0.0795785
ENSSSCG00000015753	ANGPT2	1.91e-43	-0.474241	-0.527719	-1.07997	-1.00196	0.0780109
ENSSSCG00000011743	MECOM	1.36e-08	-0.104144	-0.5314	-0.710992	-0.635544	0.075448
ENSSSCG00000016031	CALCRL	2.51e-14	-0.512834	-0.434026	-1.0194	-0.946859	0.0725417
ENSSSCG00000034262	FIGN	6e-07	-0.667548	-0.343189	-1.0796	-1.01074	0.0688659
ENSSSCG00000039707	RTKN2	0.0037598	-0.211875	-0.513267	-0.792497	-0.725142	0.0673552
ENSSSCG00000035420	HES4	0.0182476	-0.663522	-0.020021	-0.750668	-0.683543	0.0671253
ENSSSCG00000010607	COL17A1	0.000123684	-0.359351	-0.21194	-0.635183	-0.571291	0.0638927
ENSSSCG00000031716	PTPRQ	0.0239818	-0.309532	-0.490654	-0.863217	-0.800186	0.0630311
ENSSSCG00000003702	GATA6	4.06e-32	-0.312231	-0.474507	-0.845339	-0.786738	0.058601
ENSSSCG00000012408	NHSL2	4.75e-07	-0.327137	-0.550669	-0.935879	-0.877807	0.0580727
ENSSSCG00000031831	CADM1	0.000869093	-0.733486	-0.244941	-1.03595	-0.978428	0.0575248
ENSSSCG00000004789	THBS1	3.52e-110	-0.479221	-0.614841	-1.15101	-1.09406	0.0569433
ENSSSCG00000037582	F2RL2	3.45e-06	-0.231675	-0.343645	-0.631001	-0.575319	0.0556816
ENSSSCG00000011030	CUBN	1.11e-07	-0.207438	-0.398841	-0.661754	-0.606279	0.0554753
ENSSSCG00000031537	HAND2	1.72e-22	-0.333979	-0.637637	-1.02569	-0.971616	0.0540775
ENSSSCG00000009071	JADE1	2.94e-25	-0.495832	-0.522663	-1.07018	-1.01849	0.0516896
ENSSSCG00000024134	MGLL	9.87e-23	-0.633649	-0.683293	-1.36743	-1.31694	0.0504846
ENSSSCG00000037900	CCND1	1.6e-69	-0.122669	-0.539889	-0.710526	-0.662558	0.047968
ENSSSCG00000038598	ADRB2	1.95e-05	-0.699676	-0.777652	-1.52259	-1.47733	0.045261
ENSSSCG00000006331	PBX1	2.97e-14	-0.25553	-0.596744	-0.896403	-0.852274	0.0441297
ENSSSCG00000016784	ANKH	4.85e-18	-0.330814	-0.354147	-0.728793	-0.684961	0.043832
ENSSSCG00000016684	SCRN1	1.73e-16	-0.264991	-0.56631	-0.870761	-0.831301	0.0394607
ENSSSCG00000015045	NCAM1	1.81e-22	-0.174217	-0.426356	-0.638854	-0.600574	0.0382802
ENSSSCG00000005045	BMP4	5.33e-14	-0.275736	-0.464505	-0.772548	-0.740241	0.0323068
ENSSSCG00000025034	LAPTM5	1.76e-16	-0.06412	-0.63364	-0.728355	-0.69776	0.030595
ENSSSCG00000000455	LRIG3	3.88e-07	-0.911287	-0.411642	-1.35112	-1.32293	0.0281914
ENSSSCG00000036201	NPR3	1.11e-08	-0.462402	-0.594577	-1.0841	-1.05698	0.0271218
ENSSSCG00000011038	MRC1	0.0393746	-0.0969237	-0.785677	-0.908713	-0.882601	0.0261118
ENSSSCG00000035124	ILDR2	3.24e-34	-0.422196	-0.563348	-1.01123	-0.985544	0.0256907
ENSSSCG00000016298	INPP5D	0.000593184	-0.19455	-0.803884	-1.0235	-0.998433	0.0250625
ENSSSCG00000011704	WWTR1	6.31e-09	-0.109778	-0.462434	-0.596213	-0.572212	0.0240009
ENSSSCG00000023181	ZNF385B	0.00456228	-1.16703	-1.20075	-2.39164	-2.36778	0.0238574
ENSSSCG00000035987	EHD3	3.43e-28	-0.170142	-0.425749	-0.614638	-0.595892	0.0187465
ENSSSCG00000026129	ADGRL3	0.02615	-0.282881	-0.479451	-0.780179	-0.762332	0.0178477
ENSSSCG00000004193	ENPP1	2.63e-23	-0.193182	-0.392171	-0.595599	-0.585353	0.0102464
ENSSSCG00000023525	TMEM26	2.74e-31	-0.355771	-0.517486	-0.879453	-0.873257	0.00619566
ENSSSCG00000011511	FRMD4B	1.15e-07	-0.669858	-0.837521	-1.51011	-1.50738	0.0027331
ENSSSCG00000001440	NOTCH4	3.55e-09	-0.11121	-0.619564	-0.733444	-0.730774	0.00267001
ENSSSCG00000005291	TLE1	8.51e-39	-0.27256	-0.454296	-0.729525	-0.726856	0.00266949
ENSSSCG00000037950	NIPAL1	1.12e-08	-0.328022	-0.297138	-0.626225	-0.62516	0.00106501
ENSSSCG00000016600	TMEM229A	0.00100402	-0.398234	-0.775898	-1.17407	-1.17413	-5.83909e-05
ENSSSCG00000028725	TMEM102	0.00706499	-0.332074	-0.529802	-0.861231	-0.861876	-0.000645021
ENSSSCG00000036679	SORBS2	2.83e-82	-0.672156	-0.811077	-1.48252	-1.48323	-0.000716456
ENSSSCG00000008888	NPY1R	1.62e-07	-0.441368	-0.286212	-0.725434	-0.72758	-0.00214577
ENSSSCG00000037823	ANKRD34A	0.00146596	-0.240419	-1.15399	-1.39219	-1.39441	-0.00222699
ENSSSCG00000035495	KITLG	7.13e-27	-0.358366	-0.359336	-0.713863	-0.717702	-0.00383935
ENSSSCG00000015850	DUSP4	1.14e-35	-0.718703	-0.529122	-1.24391	-1.24783	-0.00391259
ENSSSCG00000033613	FOXS1	8.68e-37	-0.433209	-0.626849	-1.05359	-1.06006	-0.00646463
ENSSSCG00000027161	PIP5K1B	0.00876742	-0.524995	-0.606711	-1.12523	-1.13171	-0.00647043
ENSSSCG00000032558	EMX2	0.0350092	-0.463727	-0.153079	-0.608731	-0.616806	-0.00807513
ENSSSCG00000007073	ISM1	7.75e-40	-0.606561	-0.817709	-1.41208	-1.42427	-0.0121925
ENSSSCG00000016831	SPEF2	0.00130617	-0.390485	-0.272498	-0.641165	-0.662983	-0.0218179
ENSSSCG00000027565	ARHGAP45	0.00495547	-0.0870077	-0.638741	-0.703647	-0.725748	-0.0221015
ENSSSCG00000040166	FLRT2	2.59e-12	-0.365016	-0.30045	-0.643048	-0.665466	-0.0224183
ENSSSCG00000015841	TEX15	1.09e-07	-0.410423	-0.746795	-1.13414	-1.15722	-0.0230808
ENSSSCG00000015175	VWA5A	5.81e-06	-0.289616	-0.347507	-0.613854	-0.637123	-0.0232688
ENSSSCG00000006940	CYR61	8.35e-26	-0.23724	-0.395692	-0.607034	-0.632932	-0.025897
ENSSSCG00000032852	FAM167A	3.45e-05	-1.10469	-0.721594	-1.79966	-1.82628	-0.0266235
ENSSSCG00000007572	LFNG	6.69e-17	-0.11314	-1.0244	-1.10925	-1.13754	-0.0282848
ENSSSCG00000015955	ITGA6	3.03e-26	-0.407318	-0.813302	-1.18931	-1.22062	-0.0313108
ENSSSCG00000014146	RASA1	2.44e-20	-0.402349	-0.415325	-0.777821	-0.817674	-0.0398528
ENSSSCG00000023743	CLDN6	1.38e-07	-0.198932	-0.600693	-0.758533	-0.799625	-0.0410925
ENSSSCG00000029715	OLFM1	0.00134163	-0.373885	-0.361079	-0.693494	-0.734964	-0.0414701
ENSSSCG00000033456	GPR157	9.39e-05	-0.0988109	-0.597775	-0.649792	-0.696586	-0.0467944
ENSSSCG00000009281	SGCG	0.0116066	-0.547562	-0.415187	-0.914689	-0.962749	-0.04806
ENSSSCG00000036049	PEG10	2.19e-18	-0.222233	-0.41556	-0.586328	-0.637793	-0.0514654
ENSSSCG00000031487	LSP1	0.00045444	-0.42719	-0.387371	-0.759346	-0.814561	-0.0552152
ENSSSCG00000017328	ARHGAP27	7.01e-07	-0.142013	-0.614628	-0.698386	-0.756641	-0.0582556
ENSSSCG00000017053	NIPAL4	1.41e-32	-0.282253	-0.828772	-1.05026	-1.11103	-0.0607638
ENSSSCG00000009111	SYNPO2	5.23e-30	-0.504564	-0.919493	-1.36011	-1.42406	-0.0639439
ENSSSCG00000014875	CAPN5	3.2e-09	-0.147449	-0.748473	-0.82963	-0.895921	-0.0662915
ENSSSCG00000028172	FAM78A	0.000488416	-0.154525	-0.779422	-0.86715	-0.933947	-0.066797
ENSSSCG00000009535	EFNB2	9.78e-24	-0.312865	-0.519393	-0.764008	-0.832257	-0.0682491
ENSSSCG00000033018	TM4SF1	4.92e-28	-0.268871	-0.531184	-0.731044	-0.800055	-0.0690108
ENSSSCG00000000531	BICD1	1.02e-07	-0.256017	-0.411151	-0.597777	-0.667169	-0.0693915
ENSSSCG00000034440	MMP28	0.000536892	-0.576953	-0.490964	-0.995008	-1.06792	-0.0729085
ENSSSCG00000002385	TGFB3	6.85e-19	-0.469059	-0.421513	-0.814225	-0.890571	-0.0763469
ENSSSCG00000014430	ABLIM3	1.36e-10	-0.24355	-0.432141	-0.598734	-0.675691	-0.0769573
ENSSSCG00000008842	KIT	6.16e-06	-0.444698	-0.584837	-0.951355	-1.02953	-0.0781795
ENSSSCG00000012362	ARHGEF9	0.0495194	-0.823041	-0.942117	-1.68576	-1.76516	-0.0793947
ENSSSCG00000040989	GPRC5C	2.14e-26	-0.554998	-0.741052	-1.21542	-1.29605	-0.0806284
ENSSSCG00000038969	DMPK	1.37e-13	-0.243146	-0.527239	-0.686376	-0.770385	-0.0840086
ENSSSCG00000040344	TES	3.8e-20	-0.350738	-0.347172	-0.611557	-0.69791	-0.0863534
ENSSSCG00000006874	PALMD	1.45e-13	-0.454532	-1.1722	-1.54035	-1.62673	-0.0863846
ENSSSCG00000012871	FGF19	5.37e-14	-0.270404	-0.861502	-1.04106	-1.13191	-0.0908442
ENSSSCG00000029949	CD248	1.84e-38	-0.370706	-0.577685	-0.855145	-0.948391	-0.0932467
ENSSSCG00000034767	LAMA1	2.23e-08	-0.431591	-0.488598	-0.825938	-0.920189	-0.0942502
ENSSSCG00000003875	TTC39A	0.00121092	-0.347123	-0.391384	-0.640079	-0.738507	-0.0984277
ENSSSCG00000012490	TMEM35A	0.00015544	-0.402646	-0.394252	-0.696577	-0.796898	-0.100321
ENSSSCG00000039946	CD34	6.12e-55	-0.375337	-1.83064	-2.10441	-2.20598	-0.101567
ENSSSCG00000036206	C3orf58	2.68e-24	-0.316502	-0.567952	-0.781445	-0.884454	-0.103009
ENSSSCG00000035069	CHSY3	5.21e-13	-0.21056	-0.624497	-0.726502	-0.835057	-0.108556
ENSSSCG00000005701	ASS1	0.037694	-0.342845	-0.361274	-0.595113	-0.704118	-0.109005
ENSSSCG00000021612	ARHGAP28	4.44e-08	-0.414271	-0.515783	-0.820029	-0.930054	-0.110024
ENSSSCG00000016032	TFPI	0.000801071	-0.28923	-0.596442	-0.768354	-0.885672	-0.117318
ENSSSCG00000014927	NOX4	1.73e-19	-0.258048	-0.549381	-0.689804	-0.807429	-0.117625
ENSSSCG00000028996	ALDH1A1	5.03e-11	-0.690334	-0.955508	-1.5252	-1.64584	-0.120639
ENSSSCG00000040636	KRT80	0.00133104	-0.393275	-0.442936	-0.71548	-0.836211	-0.120732
ENSSSCG00000000896	NTN4	3.02e-32	-0.380229	-0.473151	-0.730892	-0.85338	-0.122489
ENSSSCG00000011217	NEK10	0.00249175	-0.714529	-0.264185	-0.854492	-0.978714	-0.124222
ENSSSCG00000009083	SPRY1	3.34e-18	-0.705956	-0.501801	-1.08124	-1.20776	-0.126514
ENSSSCG00000021208	SELENOP	6.02e-22	-0.376941	-0.485378	-0.734459	-0.862319	-0.12786
ENSSSCG00000014431	AFAP1L1	5.16e-05	-0.146464	-0.685209	-0.696393	-0.831673	-0.13528
ENSSSCG00000037697	MGP	7.9e-39	-0.501893	-0.424061	-0.779913	-0.925953	-0.146041
ENSSSCG00000040698	PRR7	0.000236185	-0.314353	-0.830292	-0.997578	-1.14465	-0.147067
ENSSSCG00000015862	LIMS2	3.57e-10	-0.263651	-0.77433	-0.89073	-1.03798	-0.14725
ENSSSCG00000014994	PDGFD	5.25e-23	-0.272902	-0.584482	-0.70708	-0.857385	-0.150304
ENSSSCG00000029227	LDB2	0.00037762	-0.535241	-0.514314	-0.891565	-1.04956	-0.15799
ENSSSCG00000016912	PLPP1	4.22e-19	-0.405067	-0.467893	-0.710097	-0.87296	-0.162863
ENSSSCG00000035772	CDH5	3.82e-22	-0.213313	-0.732164	-0.782051	-0.945477	-0.163427
ENSSSCG00000015523	RALGPS2	2.39e-15	-0.530764	-0.501053	-0.866427	-1.03182	-0.165389
ENSSSCG00000032094	DKK2	8.2e-25	-0.650025	-0.335097	-0.815789	-0.985122	-0.169333
ENSSSCG00000002314	SMOC1	9.82e-05	-0.323389	-0.464782	-0.616772	-0.788172	-0.171399
ENSSSCG00000026618	CAVIN2	2.29e-30	-0.614738	-1.73909	-2.17479	-2.35382	-0.179033
ENSSSCG00000030843	APLN	4.61e-08	-0.185013	-1.42472	-1.42947	-1.60973	-0.18026
ENSSSCG00000016151	MAP2	1.77e-08	-0.356782	-0.445483	-0.620821	-0.802265	-0.181444
ENSSSCG00000030209	MFNG	8.43e-23	-0.550632	-1.62869	-1.99373	-2.17932	-0.185589
ENSSSCG00000006624	SELENBP1	1.93e-05	-0.495079	-0.392339	-0.700129	-0.887418	-0.187289
ENSSSCG00000003762	ADGRL4	1.58e-29	-0.502975	-1.3893	-1.69587	-1.89228	-0.196404
ENSSSCG00000003439	DHRS3	9.02e-09	-0.533921	-1.21352	-1.54515	-1.74744	-0.202291
ENSSSCG00000007927	PPL	2.37e-05	-0.426232	-0.68226	-0.90524	-1.10849	-0.203251
ENSSSCG00000006396	IGSF9	0.00246368	-0.377842	-0.672615	-0.840153	-1.05046	-0.210304
ENSSSCG00000015462	TPK1	4.54e-19	-0.456981	-0.512741	-0.752951	-0.969722	-0.21677
ENSSSCG00000012137	BMX	1.01e-24	-0.232519	-0.97998	-0.990214	-1.2125	-0.222285
ENSSSCG00000008397	EFEMP1	6.82e-12	-0.409905	-0.426961	-0.611412	-0.836866	-0.225454
ENSSSCG00000006572	NPR1	4.25e-38	-0.359297	-0.975708	-1.10921	-1.33501	-0.225796
ENSSSCG00000015864	MYO7B	0.028209	-0.312189	-0.717295	-0.799986	-1.02948	-0.229499
ENSSSCG00000035012	ELOVL7	5.37e-05	-0.356771	-0.53124	-0.64411	-0.888012	-0.243902
ENSSSCG00000012637	KLHL13	1.95e-05	-0.468317	-0.98039	-1.20394	-1.44871	-0.24477
ENSSSCG00000031905	KCNS3	0.0396224	-0.310405	-0.597119	-0.662449	-0.907523	-0.245075
ENSSSCG00000007541	PDGFA	4.36e-22	-0.300499	-0.592397	-0.647636	-0.892896	-0.245261
ENSSSCG00000001793	ADAMTSL3	1.68e-09	-0.461895	-0.86515	-1.06855	-1.32704	-0.258499
ENSSSCG00000033581	RGS7BP	7.38e-06	-0.397033	-0.584477	-0.712548	-0.98151	-0.268961
ENSSSCG00000007115	THBD	2.74e-25	-0.332975	-1.05296	-1.11665	-1.38593	-0.269282
ENSSSCG00000010698	FGFR2	8.18e-05	-0.591575	-1.24841	-1.55805	-1.83998	-0.281938
ENSSSCG00000026585	PROCR	7.18e-08	-0.31475	-0.689707	-0.721629	-1.00446	-0.282828
ENSSSCG00000009457	DACH1	0.00756334	-0.35155	-0.94379	-0.999266	-1.29534	-0.296073
ENSSSCG00000016164	IKZF2	0.00032791	-0.741283	-0.566968	-1.01136	-1.30825	-0.296893
ENSSSCG00000006002	NOV	2.98e-46	-0.557727	-0.592914	-0.849378	-1.15064	-0.301263
ENSSSCG00000010483	PLCE1	0.0183171	-0.630296	-0.555652	-0.881065	-1.18595	-0.304883
ENSSSCG00000031819	TP53I11	3.75e-37	-0.307961	-1.08637	-1.08938	-1.39433	-0.304958
ENSSSCG00000000656	CLEC2B	0.000370617	-0.678459	-0.314542	-0.68391	-0.993	-0.30909
ENSSSCG00000025238	SHOX2	1.65e-08	-0.334482	-0.675173	-0.698046	-1.00965	-0.311608
ENSSSCG00000026600	KLHL30	0.0200097	-0.403088	-3.24774	-3.33363	-3.65083	-0.3172
ENSSSCG00000015671	ARHGAP15	0.00285977	-1.54467	-0.750034	-1.96035	-2.2947	-0.334353
ENSSSCG00000002779	LRRC36	0.0477153	-0.992876	-0.354714	-1.00488	-1.34759	-0.342707
ENSSSCG00000010816	TGFB2	2.08e-47	-0.685145	-1.0036	-1.33792	-1.68874	-0.35082
ENSSSCG00000002398	TMEM63C	0.0382255	-0.579995	-0.587431	-0.804386	-1.16743	-0.36304
ENSSSCG00000008930	TMPRSS11F	9.01e-07	-0.420518	-0.722946	-0.772595	-1.14346	-0.370869
ENSSSCG00000030511	LGR5	2.01e-10	-0.522397	-1.22691	-1.36713	-1.74931	-0.382182
ENSSSCG00000026422	GPER1	9.98e-12	-0.632974	-0.753055	-0.964746	-1.38603	-0.421284
ENSSSCG00000024678	MEGF6	0.001969	-0.454839	-0.616401	-0.646278	-1.07124	-0.424962
ENSSSCG00000038610	INHBB	0.00238521	-1.4314	-1.25894	-2.26157	-2.69034	-0.428768
ENSSSCG00000038080	EMCN	3.32e-13	-0.850198	-1.47858	-1.89817	-2.32878	-0.430606
ENSSSCG00000010209	FAM13C	4.01e-28	-1.2006	-1.26322	-2.03275	-2.46382	-0.431068
ENSSSCG00000016290	EFHD1	0.0104815	-0.617423	-0.805588	-0.98126	-1.42301	-0.441751
ENSSSCG00000036418	SLC8A1	0.0429154	-1.23781	-0.503073	-1.29242	-1.74088	-0.448456
ENSSSCG00000021874	UNC5C	0.00298463	-0.580943	-1.00926	-1.0875	-1.59021	-0.502711
ENSSSCG00000037015	SESN3	0.0355354	-0.89096	-0.675871	-1.02479	-1.56683	-0.542042
ENSSSCG00000037935	CYYR1	0.00286338	-0.709504	-1.52348	-1.67043	-2.23299	-0.56256
ENSSSCG00000024689	HTR3C	0.0146691	-0.575947	-0.718518	-0.723841	-1.29447	-0.570624
ENSSSCG00000011721	P2RY1	7.13e-07	-0.840167	-1.31504	-1.55619	-2.1552	-0.599013
ENSSSCG00000032374	SULT1B1	4.88e-05	-0.622577	-1.90605	-1.9284	-2.52863	-0.600221
ENSSSCG00000003797	DIRAS3	1.24e-19	-0.623797	-1.15171	-1.17325	-1.77551	-0.602263
ENSSSCG00000029199	SCN4B	0.00274948	-1.31116	-2.67606	-3.38274	-3.98722	-0.604484
ENSSSCG00000006335	RGS4	0.000602772	-1.62357	-1.06908	-2.08548	-2.69265	-0.607166
ENSSSCG00000026130	EPHA3	5.68e-12	-1.18798	-1.33591	-1.82557	-2.52389	-0.698315
ENSSSCG00000027854	HSD17B6	0.0299066	-0.837247	-1.3823	-1.51607	-2.21955	-0.703476
ENSSSCG00000031866	TIMP3	3.92e-55	-1.17995	-1.66125	-2.09912	-2.84119	-0.742068
ENSSSCG00000017387	WNK4	0.0185305	-0.888192	-1.9455	-2.04486	-2.83369	-0.788826
ENSSSCG00000027568	BLK	5.41e-07	-1.61819	-2.718	-3.51668	-4.33619	-0.819514
ENSSSCG00000033922	ALKAL1	3.67e-10	-1.29581	-2.34749	-2.77558	-3.6433	-0.867716
ENSSSCG00000037443	SRY	0.0275954	-2.70926	-2.5949	-3.66033	-5.30416	-1.64383

## Sheet: Downregulated synergisitc genes
Ensembel_ID	Gene name	adjusted p-value	log2FCH-IL-17(x)	log2FCH-TNF-α(y)	log2FCH-IL-17 plus TNF-α(x+y)	log2FCH-IL-17+log2FCH-TNF-α (x)+(y)	|(x+y)|-|(x)+(y)|
ENSSSCG00000001555	SLC26A8	0.0422181	-0.182508	-0.318857	-4.28791	-0.501364	3.78654
ENSSSCG00000030732	GP1BB	0.00431251	-1.22438	-0.453474	-4.39357	-1.67785	2.71572
ENSSSCG00000010475	CYP26A1	6.18e-12	-1.7547	-1.76551	-6.03587	-3.52021	2.51566
ENSSSCG00000014127	RASGRF2	0.00401231	-0.741027	-0.768273	-3.99049	-1.5093	2.48119
ENSSSCG00000032446	C1orf116	9.04e-08	-1.30967	-1.02913	-4.47875	-2.3388	2.13995
ENSSSCG00000004119	GRM1	0.0412181	-1.25043	-0.298221	-3.68439	-1.54866	2.13573
ENSSSCG00000016083	PLCL1	0.0177832	-1.14308	-0.788848	-3.64113	-1.93193	1.70921
ENSSSCG00000015652	IL10	0.0386625	-0.614753	-0.873306	-3.13139	-1.48806	1.64333
ENSSSCG00000031272	FGF5	0.000497716	-0.62917	-0.764195	-2.97753	-1.39337	1.58416
ENSSSCG00000033993	PLCXD3	0.000877182	-0.163051	-1.14524	-2.78798	-1.30829	1.47969
ENSSSCG00000004898	TNFRSF11A	4.55e-06	-0.70642	-0.776247	-2.90048	-1.48267	1.41782
ENSSSCG00000006222	BHLHE22	0.00709967	-0.0928682	-1.03602	-2.53278	-1.12888	1.4039
ENSSSCG00000038355	SP5	0.000188003	-0.532773	-0.24735	-2.12633	-0.780122	1.3462
ENSSSCG00000030368	HSPA1L	0.0237902	-0.323411	-0.87675	-2.35701	-1.20016	1.15685
ENSSSCG00000029651	SLN	0.00681902	-0.550803	-0.396718	-2.10131	-0.947521	1.15379
ENSSSCG00000000443	GLI1	0.00127953	-0.0914636	-0.225605	-1.37866	-0.317068	1.06159
ENSSSCG00000000685	TPI1	0.00172631	-0.601419	-0.79913	-2.45554	-1.40055	1.05499
ENSSSCG00000036059	HSPB3	0.00638115	-0.866946	-0.87566	-2.73027	-1.74261	0.987669
ENSSSCG00000004663	SEMA6D	1.28e-12	-0.628617	-0.497987	-2.09633	-1.1266	0.969727
ENSSSCG00000006643	ANXA9	0.0154827	-0.20186	-0.0308101	-1.19586	-0.232671	0.963185
ENSSSCG00000015612	IRF6	0.00476701	-0.68123	-0.688039	-2.31588	-1.36927	0.946612
ENSSSCG00000006161	IL7	3.09e-26	-0.487462	-0.238041	-1.67056	-0.725503	0.945058
ENSSSCG00000015368	HDAC9	1.12e-28	-0.554191	-0.346539	-1.81956	-0.90073	0.918828
ENSSSCG00000021585	OXTR	1.04e-10	-0.218647	-0.654476	-1.77404	-0.873124	0.900918
ENSSSCG00000031267	NIPAL2	0.000148851	-0.360516	-0.867437	-2.11875	-1.22795	0.890795
ENSSSCG00000006696	GJA5	5.26e-14	-0.143928	-0.621024	-1.64995	-0.764952	0.884998
ENSSSCG00000040095	GPR35	3.19e-05	-0.155309	-0.665994	-1.64098	-0.821304	0.819678
ENSSSCG00000009250	PRKG2	1.01e-05	-0.872842	-0.50696	-2.18551	-1.3798	0.805711
ENSSSCG00000015926	ABCB11	0.00523188	-0.376129	-0.533827	-1.67524	-0.909956	0.765284
ENSSSCG00000021176	LPXN	0.0233048	-1.30087	-0.531285	-2.57216	-1.83215	0.740007
ENSSSCG00000033761	FOXG1	0.0184016	-0.00947928	-0.893103	-1.62849	-0.902582	0.725906
ENSSSCG00000009605	GFRA2	0.00914287	-1.32703	-1.40486	-3.44548	-2.73189	0.713593
ENSSSCG00000009278	FGF9	0.0248807	-0.122274	-0.403887	-1.23673	-0.526161	0.71057
ENSSSCG00000021514	OCLN	4.49e-07	-0.404293	-1.21975	-2.33349	-1.62404	0.709449
ENSSSCG00000012564	MID2	0.0409579	-0.0104663	-0.00825311	-0.714811	-0.0187194	0.696091
ENSSSCG00000008712	PPP2R2C	0.00656693	-0.0313043	-0.485053	-1.19697	-0.516358	0.680608
ENSSSCG00000028931	GDF7	2.21e-08	-0.332729	-0.669552	-1.68265	-1.00228	0.680367
ENSSSCG00000039947	KCNJ2	2.33e-08	-0.579093	-0.425996	-1.68014	-1.00509	0.675056
ENSSSCG00000008874	TMEM144	0.00943583	-0.0757646	-0.00604441	-0.748754	-0.081809	0.666945
ENSSSCG00000015930	DHRS9	1.11e-11	-0.21526	-0.10291	-0.935457	-0.31817	0.617287
ENSSSCG00000007157	SLC4A11	6.58e-08	-0.201082	-0.888608	-1.70263	-1.08969	0.612943
ENSSSCG00000005025	TRIM9	5.71e-18	-0.280225	-0.359977	-1.24347	-0.640202	0.603268
ENSSSCG00000032053	ST8SIA5	0.00110517	-0.0799486	-0.276299	-0.958843	-0.356247	0.602595
ENSSSCG00000037318	TRABD2B	8.43e-14	-0.415479	-0.71828	-1.73419	-1.13376	0.600432
ENSSSCG00000013313	PRRG4	0.00661186	-0.634799	-0.2078	-1.43757	-0.842599	0.594968
ENSSSCG00000010651	ABLIM1	2.42e-37	-0.415017	-0.706306	-1.71611	-1.12132	0.594788
ENSSSCG00000017717	UNC45B	1.89e-09	-0.237857	-0.0140666	-0.846359	-0.251924	0.594435
ENSSSCG00000014140	GPR150	1.96e-05	-0.19613	-0.631459	-1.41221	-0.827589	0.584618
ENSSSCG00000002494	CLMN	0.0237472	-0.0590138	-0.418068	-1.04834	-0.477082	0.571254
ENSSSCG00000011463	IL17RD	0.00171543	-0.47943	-0.0796604	-1.12705	-0.559091	0.567959
ENSSSCG00000000571	ABCC9	0.00565532	-0.0991902	-0.228402	-0.873001	-0.327593	0.545409
ENSSSCG00000012376	GDPD2	0.000937301	-0.479554	-0.594526	-1.6175	-1.07408	0.543419
ENSSSCG00000001720	SLC25A27	0.0264452	-0.0602365	-0.0153335	-0.613521	-0.07557	0.537951
ENSSSCG00000039332	SEC16B	4.75e-05	-0.108256	-0.0710048	-0.710351	-0.179261	0.531091
ENSSSCG00000020720	MRVI1	2.99e-09	-0.208692	-0.449378	-1.18829	-0.65807	0.530216
ENSSSCG00000010593	CNNM2	0.03936	-0.157662	-0.175118	-0.862102	-0.332779	0.529322
ENSSSCG00000007146	SIGLEC1	0.00986622	-0.00246544	-0.866	-1.39301	-0.868465	0.524545
ENSSSCG00000004215	KIAA0408	0.00146596	-0.190134	-0.13967	-0.842163	-0.329804	0.51236
ENSSSCG00000010455	SLC16A12	3.76e-12	-1.16774	-1.0397	-2.70579	-2.20744	0.498349
ENSSSCG00000009331	MEDAG	0.00524572	-0.0152345	-0.230857	-0.734978	-0.246092	0.488886
ENSSSCG00000016068	HECW2	2.17e-21	-0.236732	-0.207077	-0.920859	-0.443809	0.47705
ENSSSCG00000016665	BMPER	2.85e-30	-0.126613	-0.80722	-1.40926	-0.933833	0.47543
ENSSSCG00000016925	PLK2	2.91e-88	-1.0044	-0.203598	-1.6826	-1.208	0.474594
ENSSSCG00000007477	NFATC2	0.00231928	-0.0426585	-0.396226	-0.908863	-0.438885	0.469979
ENSSSCG00000021487	MFSD4A	7.43e-06	-0.434131	-1.49365	-2.39585	-1.92778	0.468064
ENSSSCG00000006169	ZFHX4	0.00635761	-0.187029	-0.189238	-0.841169	-0.376266	0.464903
ENSSSCG00000000530	FGD4	1.19e-14	-0.385784	-0.578708	-1.42852	-0.964492	0.464032
ENSSSCG00000007463	PTGIS	3.94e-35	-0.444452	-0.22641	-1.13261	-0.670862	0.461753
ENSSSCG00000012352	KLF8	0.00011551	-0.469684	-0.206616	-1.13714	-0.6763	0.460837
ENSSSCG00000016175	MREG	0.0166289	-0.359045	-0.140043	-0.937034	-0.499087	0.437947
ENSSSCG00000033189	FAM107A	1.02e-14	-0.90301	-1.25256	-2.58428	-2.15557	0.428716
ENSSSCG00000001052	PHACTR1	5.89e-11	-0.265006	-0.0493479	-0.731288	-0.314354	0.416935
ENSSSCG00000016857	DAB2	3.95e-23	-0.231077	-0.0520047	-0.698458	-0.283082	0.415376
ENSSSCG00000023526	RAPGEF3	4.01e-05	-0.0870153	-0.615066	-1.11632	-0.702081	0.41424
ENSSSCG00000004387	FOXO3	1.06e-12	-0.153583	-0.0479152	-0.613678	-0.201498	0.41218
ENSSSCG00000013333	BDNF	6.93e-08	-0.765266	-0.832314	-2.00704	-1.59758	0.409456
ENSSSCG00000015250	ADAMTS15	0.00625071	-0.00383439	-1.41362	-1.82584	-1.41746	0.408384
ENSSSCG00000004974	LARP6	1.31e-07	-0.218628	-0.00400433	-0.62893	-0.222632	0.406297
ENSSSCG00000036768	PRAG1	1.28e-21	-0.013021	-0.613379	-1.02873	-0.6264	0.402326
ENSSSCG00000035720	HRCT1	7.97e-13	-0.750298	-0.412518	-1.56242	-1.16282	0.399605
ENSSSCG00000035243	RAB27B	6.41e-05	-0.655203	-0.884412	-1.93338	-1.53961	0.393763
ENSSSCG00000034948	RASSF9	2.8e-09	-0.607715	-0.124071	-1.11756	-0.731786	0.385775
ENSSSCG00000021068	TRAF5	8.5e-05	-0.0727311	-0.437699	-0.889565	-0.51043	0.379136
ENSSSCG00000037066	GADD45A	1.25e-28	-0.203824	-0.175268	-0.755504	-0.379093	0.376412
ENSSSCG00000000665	RIMKLB	1.56e-14	-0.196605	-0.426962	-0.994416	-0.623567	0.370849
ENSSSCG00000008873	FAM198B	1.19e-83	-0.390875	-0.353891	-1.11487	-0.744766	0.370109
ENSSSCG00000016639	FOXP2	1.2e-07	-0.296402	-0.710629	-1.37714	-1.00703	0.370107
ENSSSCG00000011538	LMCD1	7.07e-23	-0.547036	-0.824718	-1.7415	-1.37175	0.369746
ENSSSCG00000023084	ATP2B2	0.00206083	-0.224395	-0.47778	-1.06559	-0.702175	0.363413
ENSSSCG00000009037	ZNF827	1.92e-07	-0.0399443	-0.293247	-0.6891	-0.333191	0.355908
ENSSSCG00000004201	TMEM200A	2.19e-18	-0.373096	-0.472097	-1.19928	-0.845193	0.354082
ENSSSCG00000029866	CCDC112	2.46e-06	-0.129562	-0.729558	-1.21075	-0.859121	0.351627
ENSSSCG00000026116	FHOD1	2.54e-16	-0.183711	-0.0541854	-0.588819	-0.237897	0.350923
ENSSSCG00000035212	KLF6	5.03e-25	-0.0762307	-0.328939	-0.747494	-0.405169	0.342324
ENSSSCG00000003690	DLGAP1	2.22e-06	-1.71325	-1.2107	-3.26404	-2.92395	0.340097
ENSSSCG00000006780	WNT2B	1.3e-07	-0.0131844	-0.391042	-0.742954	-0.404226	0.338728
ENSSSCG00000033800	PELI2	3.74e-09	-0.110055	-0.43467	-0.883193	-0.544725	0.338468
ENSSSCG00000004149	NHSL1	2.17e-05	-0.22529	-0.13818	-0.699628	-0.36347	0.336158
ENSSSCG00000009584	SEMA4D	0.0233937	-0.415085	-0.327594	-1.07309	-0.742679	0.330415
ENSSSCG00000039283	SIX3	7.91e-05	-0.355623	-0.469127	-1.15413	-0.82475	0.329381
ENSSSCG00000016720	PGAM2	0.00702292	-0.297356	-0.255371	-0.876044	-0.552727	0.323317
ENSSSCG00000024205	ARHGEF26	0.0137328	-0.740105	-0.587299	-1.64927	-1.3274	0.321866
ENSSSCG00000037564	OTX1	1.98e-28	-0.726049	-0.931046	-1.97815	-1.6571	0.321059
ENSSSCG00000039094	PLEC	2.49e-25	-0.095985	-0.330836	-0.746987	-0.426821	0.320166
ENSSSCG00000010473	EXOC6	0.00140988	-0.0971193	-0.314302	-0.726712	-0.411421	0.315291
ENSSSCG00000036801	C6orf132	1.69e-07	-0.0622131	-0.417398	-0.78878	-0.479611	0.309169
ENSSSCG00000016618	CPED1	0.000111133	-0.364187	-0.0753193	-0.739564	-0.439506	0.300058
ENSSSCG00000040208	PAG1	8.28e-31	-0.461371	-0.495569	-1.25617	-0.956939	0.29923
ENSSSCG00000008468	PKDCC	2.12e-57	-0.361362	-0.510679	-1.16802	-0.872041	0.295975
ENSSSCG00000007425	SNX21	0.000479124	-0.0763669	-0.245063	-0.611266	-0.32143	0.289836
ENSSSCG00000008259	LRRTM4	1.41e-10	-0.373603	-0.41301	-1.07376	-0.786612	0.287147
ENSSSCG00000002443	TC2N	1.3e-24	-0.00520014	-1.37322	-1.66523	-1.37842	0.286814
ENSSSCG00000001869	PEAK1	0.0125501	-0.163859	-0.191043	-0.640247	-0.354902	0.285346
ENSSSCG00000016140	FZD5	0.007687	-0.272171	-0.0436341	-0.597983	-0.315805	0.282178
ENSSSCG00000021946	ZNF383	0.0328867	-0.155202	-0.176875	-0.611263	-0.332077	0.279187
ENSSSCG00000012151	NHS	1.46e-05	-0.132928	-0.3835	-0.791556	-0.516428	0.275127
ENSSSCG00000015346	ICA1	2.28e-07	-0.343526	-0.849649	-1.46618	-1.19318	0.273009
ENSSSCG00000011867	MYLK	2.96e-34	-0.324773	-0.110681	-0.707149	-0.435454	0.271695
ENSSSCG00000011075	KIAA1217	1.04e-05	-0.195075	-0.226796	-0.690547	-0.421871	0.268675
ENSSSCG00000010222	ZNF365	0.0102564	-0.174776	-0.622621	-1.06185	-0.797397	0.264452
ENSSSCG00000039609	ANKRD33B	9.3e-21	-0.454871	-0.183862	-0.900942	-0.638733	0.262208
ENSSSCG00000007027	SLC20A2	7.8e-32	-0.189694	-0.285421	-0.734221	-0.475114	0.259107
ENSSSCG00000034120	CDKN2B	3.19e-70	-0.391256	-0.447448	-1.09736	-0.838704	0.258658
ENSSSCG00000040719	KIAA0040	0.000508986	-0.290478	-0.0893505	-0.637668	-0.379828	0.25784
ENSSSCG00000021359	CDC42EP3	1.24e-71	-0.306623	-0.450558	-1.0046	-0.75718	0.247416
ENSSSCG00000027157	SLC40A1	2.94e-22	-0.0353876	-0.438812	-0.715883	-0.4742	0.241683
ENSSSCG00000004453	SNAP91	0.0422443	-0.0984434	-0.70543	-1.04534	-0.803874	0.241465
ENSSSCG00000032156	GPR146	8.08e-09	-0.0487322	-0.700606	-0.989595	-0.749339	0.240256
ENSSSCG00000036030	FAM212B	0.0196421	-0.427764	-0.0578237	-0.724698	-0.485588	0.23911
ENSSSCG00000015281	PLEKHA6	0.00918184	-0.928063	-0.580655	-1.74647	-1.50872	0.237751
ENSSSCG00000005308	RUSC2	5.18e-30	-0.207935	-0.276425	-0.719996	-0.48436	0.235636
ENSSSCG00000015144	GRAMD1B	1.46e-16	-0.250338	-0.397265	-0.879203	-0.647603	0.2316
ENSSSCG00000029201	AJUBA	0.00150064	-0.345974	-0.125804	-0.702173	-0.471778	0.230395
ENSSSCG00000014598	PPFIBP2	0.0113998	-0.200907	-0.1554	-0.58496	-0.356308	0.228652
ENSSSCG00000010026	PIK3IP1	4.26e-18	-0.634023	-0.488013	-1.34967	-1.12204	0.227638
ENSSSCG00000014242	ZNF608	5.98e-24	-0.628175	-0.352164	-1.20547	-0.980339	0.225135
ENSSSCG00000006073	OSR2	2.2e-11	-0.608537	-1.01708	-1.84956	-1.62562	0.22394
ENSSSCG00000014235	SNCAIP	8.49e-12	-0.327633	-0.934703	-1.48588	-1.26234	0.223542
ENSSSCG00000015383	RAPGEF5	1.65e-07	-0.585907	-0.235548	-1.04177	-0.821455	0.220312
ENSSSCG00000015398	SEMA3A	8.05e-11	-0.371477	-0.125821	-0.707361	-0.497298	0.210063
ENSSSCG00000031201	LMOD1	2.35e-23	-0.275296	-0.280551	-0.763132	-0.555847	0.207285
ENSSSCG00000029656	NDP	0.0132622	-0.337827	-0.694942	-1.23965	-1.03277	0.20688
ENSSSCG00000004612	RAB27A	2.85e-05	-0.33261	-0.308547	-0.847336	-0.641157	0.206179
ENSSSCG00000012317	GSPT2	3.46e-12	-0.295085	-0.101926	-0.603107	-0.397012	0.206096
ENSSSCG00000005235	KANK1	3.76e-25	-0.216783	-0.313653	-0.735958	-0.530436	0.205522
ENSSSCG00000009968	TTC28	0.00235543	-0.210349	-0.247311	-0.662739	-0.457661	0.205078
ENSSSCG00000012561	FRMPD3	1.71e-05	-0.409989	-0.537389	-1.15019	-0.947378	0.202808
ENSSSCG00000017537	HOXB8	0.0165758	-0.224848	-0.493842	-0.919208	-0.718689	0.200519
ENSSSCG00000036755	FAM46B	8.38e-22	-0.170219	-0.552176	-0.920265	-0.722395	0.19787
ENSSSCG00000011641	SLCO2A1	0.00240686	-0.14826	-0.580397	-0.925754	-0.728657	0.197097
ENSSSCG00000015905	SCN2A	0.00756796	-0.478439	-0.587485	-1.26219	-1.06592	0.196264
ENSSSCG00000039890	RASL11A	0.00918812	-0.659477	-0.0987982	-0.951312	-0.758276	0.193037
ENSSSCG00000007529	SYCP2	0.019501	-0.0815729	-0.331158	-0.605347	-0.412731	0.192617
ENSSSCG00000029388	PDE2A	2.27e-21	-0.103548	-0.929341	-1.22325	-1.03289	0.190362
ENSSSCG00000010650	AFAP1L2	0.000677852	-0.418657	-0.0731108	-0.681229	-0.491768	0.189461
ENSSSCG00000000062	CSDC2	1.98e-05	-0.127722	-0.581096	-0.893476	-0.708818	0.184658
ENSSSCG00000026991	LURAP1	0.00842524	-0.301591	-0.334586	-0.819492	-0.636177	0.183315
ENSSSCG00000025826	BOC	0.00742639	-0.173902	-0.257854	-0.614937	-0.431756	0.183181
ENSSSCG00000010381	ARHGAP22	2.95e-25	-0.314229	-0.196599	-0.693796	-0.510828	0.182969
ENSSSCG00000015203	ROBO4	7.93e-28	-0.190027	-1.05503	-1.4277	-1.24505	0.182648
ENSSSCG00000032749	PCDH18	3.56e-21	-0.353391	-0.287445	-0.821764	-0.640836	0.180928
ENSSSCG00000006162	ZC2HC1A	2.7e-11	-0.359606	-0.280863	-0.820167	-0.640469	0.179699
ENSSSCG00000010313	VCL	1.43e-21	-0.231733	-0.259903	-0.664096	-0.491636	0.172459
ENSSSCG00000003705	CABLES1	9.44e-21	-0.500252	-0.386671	-1.05857	-0.886922	0.17165
ENSSSCG00000024517	AKAP6	1.96e-09	-0.528131	-0.663114	-1.3566	-1.19124	0.165355
ENSSSCG00000015660	PFKFB2	0.00037197	-0.311696	-0.175262	-0.647798	-0.486958	0.160839
ENSSSCG00000000784	LRRK2	9.16e-12	-0.324037	-0.24052	-0.722742	-0.564557	0.158185
ENSSSCG00000015375	ITGB8	3.63e-11	-0.31819	-0.275571	-0.747605	-0.593761	0.153843
ENSSSCG00000014892	USP35	0.000842605	-0.195416	-0.373328	-0.721488	-0.568744	0.152745
ENSSSCG00000011940	DZIP3	0.0160578	-0.350262	-0.309472	-0.812171	-0.659733	0.152437
ENSSSCG00000011037	TMEM236	1.16e-05	-0.410631	-0.840835	-1.40335	-1.25147	0.151883
ENSSSCG00000011888	GPR156	2.37e-08	-0.143959	-0.363296	-0.659115	-0.507255	0.15186
ENSSSCG00000039194	KANK2	8.94e-32	-0.177785	-0.318019	-0.645442	-0.495804	0.149638
ENSSSCG00000007116	CD93	2.88e-81	-0.1344	-0.946668	-1.22849	-1.08107	0.147428
ENSSSCG00000017640	RNF43	0.0195598	-0.247309	-0.697157	-1.0893	-0.944466	0.144834
ENSSSCG00000007058	PLCB4	0.0153524	-0.993012	-0.373645	-1.50835	-1.36666	0.141689
ENSSSCG00000008501	VIT	0.0268761	-0.697859	-1.65573	-2.49221	-2.35359	0.138626
ENSSSCG00000011379	KLHDC8B	0.0206076	-0.057738	-0.564172	-0.754493	-0.62191	0.132583
ENSSSCG00000014149	MEF2C	6.42e-17	-0.325623	-0.481185	-0.939365	-0.806808	0.132558
ENSSSCG00000006038	ZFPM2	6.61e-11	-0.466762	-0.254483	-0.852989	-0.721245	0.131743
ENSSSCG00000011195	GALNT15	9.85e-71	-0.424897	-0.681848	-1.23622	-1.10675	0.129476
ENSSSCG00000033268	CABCOCO1	7.14e-06	-0.382452	-0.208586	-0.719696	-0.591038	0.128658
ENSSSCG00000002051	ABHD4	3.03e-08	-0.120039	-0.397675	-0.641539	-0.517713	0.123826
ENSSSCG00000022676	OPHN1	0.00797385	-0.212266	-0.47425	-0.809132	-0.686517	0.122615
ENSSSCG00000017219	HID1	1.55e-07	-0.0845991	-0.390649	-0.596087	-0.475248	0.12084
ENSSSCG00000036436	FZD1	1.31e-23	-0.0997017	-0.489925	-0.709671	-0.589627	0.120044
ENSSSCG00000016578	FLNC	4.61e-18	-0.170662	-0.408945	-0.69953	-0.579608	0.119923
ENSSSCG00000008504	CRIM1	1.68e-32	-0.307057	-0.327658	-0.753086	-0.634715	0.118371
ENSSSCG00000031733	AKAP12	8.24e-22	-0.222684	-0.326181	-0.666307	-0.548865	0.117442
ENSSSCG00000036452	LRRC17	1.15e-42	-0.521287	-0.777379	-1.41486	-1.29867	0.116192
ENSSSCG00000003950	TIE1	1.52e-19	-0.108402	-0.752489	-0.976128	-0.860891	0.115236
ENSSSCG00000031925	SHANK3	3.2e-05	-0.0255498	-0.449864	-0.587221	-0.475414	0.111807
ENSSSCG00000014838	PGM2L1	5.09e-05	-0.234402	-0.249526	-0.594335	-0.483928	0.110407
ENSSSCG00000038842	PCDH9	0.000784018	-0.323088	-0.188805	-0.621447	-0.511893	0.109555
ENSSSCG00000028529	REM1	5.18e-13	-0.0694325	-0.410708	-0.589475	-0.480141	0.109334
ENSSSCG00000006857	COL11A1	0.00271358	-0.794714	-0.589265	-1.49108	-1.38398	0.107101
ENSSSCG00000016626	CFTR	0.000161371	-1.26627	-1.09382	-2.46302	-2.36008	0.102937
ENSSSCG00000011630	ACKR4	0.0373686	-0.275472	-1.37827	-1.75573	-1.65374	0.101981
ENSSSCG00000015200	ESAM	2.3e-09	-0.278138	-0.525178	-0.902487	-0.803316	0.0991709
ENSSSCG00000008606	OSR1	1.22e-98	-0.707353	-0.788391	-1.59378	-1.49574	0.0980327
ENSSSCG00000011972	FILIP1L	4.18e-15	-0.614065	-0.148649	-0.860129	-0.762714	0.0974151
ENSSSCG00000025561	VASN	5e-44	-0.240897	-0.471991	-0.804974	-0.712888	0.0920856
ENSSSCG00000022247	PROSER2	0.00037197	-0.53315	-0.883423	-1.50699	-1.41657	0.0904187
ENSSSCG00000026842	CDH18	2.07e-06	-0.337198	-0.422297	-0.844656	-0.759495	0.0851608
ENSSSCG00000011201	SATB1	0.011893	-0.273391	-0.822279	-1.18012	-1.09567	0.0844531
ENSSSCG00000038966	KRT7	0.000744903	-0.264302	-0.329145	-0.674267	-0.593447	0.0808204
ENSSSCG00000036553	SAMD12	4.67e-27	-0.687297	-1.15421	-1.92198	-1.84151	0.0804766
ENSSSCG00000017638	TSPOAP1	0.00108746	-0.399641	-0.159182	-0.639058	-0.558824	0.080234
ENSSSCG00000025980	CHMP4C	0.0179409	-0.182722	-0.371875	-0.634175	-0.554597	0.0795785
ENSSSCG00000015753	ANGPT2	1.91e-43	-0.474241	-0.527719	-1.07997	-1.00196	0.0780109
ENSSSCG00000011743	MECOM	1.36e-08	-0.104144	-0.5314	-0.710992	-0.635544	0.075448
ENSSSCG00000016031	CALCRL	2.51e-14	-0.512834	-0.434026	-1.0194	-0.946859	0.0725417
ENSSSCG00000034262	FIGN	6e-07	-0.667548	-0.343189	-1.0796	-1.01074	0.0688659
ENSSSCG00000039707	RTKN2	0.0037598	-0.211875	-0.513267	-0.792497	-0.725142	0.0673552
ENSSSCG00000035420	HES4	0.0182476	-0.663522	-0.020021	-0.750668	-0.683543	0.0671253
ENSSSCG00000010607	COL17A1	0.000123684	-0.359351	-0.21194	-0.635183	-0.571291	0.0638927
ENSSSCG00000031716	PTPRQ	0.0239818	-0.309532	-0.490654	-0.863217	-0.800186	0.0630311
ENSSSCG00000003702	GATA6	4.06e-32	-0.312231	-0.474507	-0.845339	-0.786738	0.058601
ENSSSCG00000012408	NHSL2	4.75e-07	-0.327137	-0.550669	-0.935879	-0.877807	0.0580727
ENSSSCG00000031831	CADM1	0.000869093	-0.733486	-0.244941	-1.03595	-0.978428	0.0575248
ENSSSCG00000004789	THBS1	3.52e-110	-0.479221	-0.614841	-1.15101	-1.09406	0.0569433
ENSSSCG00000037582	F2RL2	3.45e-06	-0.231675	-0.343645	-0.631001	-0.575319	0.0556816
ENSSSCG00000011030	CUBN	1.11e-07	-0.207438	-0.398841	-0.661754	-0.606279	0.0554753
ENSSSCG00000031537	HAND2	1.72e-22	-0.333979	-0.637637	-1.02569	-0.971616	0.0540775
ENSSSCG00000009071	JADE1	2.94e-25	-0.495832	-0.522663	-1.07018	-1.01849	0.0516896
ENSSSCG00000024134	MGLL	9.87e-23	-0.633649	-0.683293	-1.36743	-1.31694	0.0504846
ENSSSCG00000037900	CCND1	1.6e-69	-0.122669	-0.539889	-0.710526	-0.662558	0.047968
ENSSSCG00000038598	ADRB2	1.95e-05	-0.699676	-0.777652	-1.52259	-1.47733	0.045261
ENSSSCG00000006331	PBX1	2.97e-14	-0.25553	-0.596744	-0.896403	-0.852274	0.0441297
ENSSSCG00000016784	ANKH	4.85e-18	-0.330814	-0.354147	-0.728793	-0.684961	0.043832
ENSSSCG00000016684	SCRN1	1.73e-16	-0.264991	-0.56631	-0.870761	-0.831301	0.0394607
ENSSSCG00000015045	NCAM1	1.81e-22	-0.174217	-0.426356	-0.638854	-0.600574	0.0382802
ENSSSCG00000005045	BMP4	5.33e-14	-0.275736	-0.464505	-0.772548	-0.740241	0.0323068
ENSSSCG00000025034	LAPTM5	1.76e-16	-0.06412	-0.63364	-0.728355	-0.69776	0.030595
ENSSSCG00000000455	LRIG3	3.88e-07	-0.911287	-0.411642	-1.35112	-1.32293	0.0281914
ENSSSCG00000036201	NPR3	1.11e-08	-0.462402	-0.594577	-1.0841	-1.05698	0.0271218
ENSSSCG00000011038	MRC1	0.0393746	-0.0969237	-0.785677	-0.908713	-0.882601	0.0261118
ENSSSCG00000035124	ILDR2	3.24e-34	-0.422196	-0.563348	-1.01123	-0.985544	0.0256907
ENSSSCG00000016298	INPP5D	0.000593184	-0.19455	-0.803884	-1.0235	-0.998433	0.0250625
ENSSSCG00000011704	WWTR1	6.31e-09	-0.109778	-0.462434	-0.596213	-0.572212	0.0240009
ENSSSCG00000023181	ZNF385B	0.00456228	-1.16703	-1.20075	-2.39164	-2.36778	0.0238574
ENSSSCG00000035987	EHD3	3.43e-28	-0.170142	-0.425749	-0.614638	-0.595892	0.0187465
ENSSSCG00000026129	ADGRL3	0.02615	-0.282881	-0.479451	-0.780179	-0.762332	0.0178477
ENSSSCG00000004193	ENPP1	2.63e-23	-0.193182	-0.392171	-0.595599	-0.585353	0.0102464
ENSSSCG00000023525	TMEM26	2.74e-31	-0.355771	-0.517486	-0.879453	-0.873257	0.00619566
ENSSSCG00000011511	FRMD4B	1.15e-07	-0.669858	-0.837521	-1.51011	-1.50738	0.0027331
ENSSSCG00000001440	NOTCH4	3.55e-09	-0.11121	-0.619564	-0.733444	-0.730774	0.00267001
ENSSSCG00000005291	TLE1	8.51e-39	-0.27256	-0.454296	-0.729525	-0.726856	0.00266949
ENSSSCG00000037950	NIPAL1	1.12e-08	-0.328022	-0.297138	-0.626225	-0.62516	0.00106501

## Sheet: Downregulated addictive genes
Ensembel_ID	Gene name	adjusted p-value	log2FCH-IL-17(x)	log2FCH-TNF-α(y)	log2FCH-IL-17 plus TNF-α(x+y)	log2FCH-IL-17+log2FCH-TNF-α (x)+(y)	|(x+y)|-|(x)+(y)|
ENSSSCG00000016600	TMEM229A	0.00100402	-0.398234	-0.775898	-1.17407	-1.17413	-5.83909e-05
ENSSSCG00000028725	TMEM102	0.00706499	-0.332074	-0.529802	-0.861231	-0.861876	-0.000645021
ENSSSCG00000036679	SORBS2	2.83e-82	-0.672156	-0.811077	-1.48252	-1.48323	-0.000716456
ENSSSCG00000008888	NPY1R	1.62e-07	-0.441368	-0.286212	-0.725434	-0.72758	-0.00214577
ENSSSCG00000037823	ANKRD34A	0.00146596	-0.240419	-1.15399	-1.39219	-1.39441	-0.00222699
ENSSSCG00000035495	KITLG	7.13e-27	-0.358366	-0.359336	-0.713863	-0.717702	-0.00383935
ENSSSCG00000015850	DUSP4	1.14e-35	-0.718703	-0.529122	-1.24391	-1.24783	-0.00391259
ENSSSCG00000033613	FOXS1	8.68e-37	-0.433209	-0.626849	-1.05359	-1.06006	-0.00646463
ENSSSCG00000027161	PIP5K1B	0.00876742	-0.524995	-0.606711	-1.12523	-1.13171	-0.00647043
ENSSSCG00000032558	EMX2	0.0350092	-0.463727	-0.153079	-0.608731	-0.616806	-0.00807513
ENSSSCG00000007073	ISM1	7.75e-40	-0.606561	-0.817709	-1.41208	-1.42427	-0.0121925
ENSSSCG00000016831	SPEF2	0.00130617	-0.390485	-0.272498	-0.641165	-0.662983	-0.0218179
ENSSSCG00000027565	ARHGAP45	0.00495547	-0.0870077	-0.638741	-0.703647	-0.725748	-0.0221015
ENSSSCG00000040166	FLRT2	2.59e-12	-0.365016	-0.30045	-0.643048	-0.665466	-0.0224183
ENSSSCG00000015841	TEX15	1.09e-07	-0.410423	-0.746795	-1.13414	-1.15722	-0.0230808
ENSSSCG00000015175	VWA5A	5.81e-06	-0.289616	-0.347507	-0.613854	-0.637123	-0.0232688
ENSSSCG00000006940	CYR61	8.35e-26	-0.23724	-0.395692	-0.607034	-0.632932	-0.025897
ENSSSCG00000032852	FAM167A	3.45e-05	-1.10469	-0.721594	-1.79966	-1.82628	-0.0266235
ENSSSCG00000007572	LFNG	6.69e-17	-0.11314	-1.0244	-1.10925	-1.13754	-0.0282848
ENSSSCG00000015955	ITGA6	3.03e-26	-0.407318	-0.813302	-1.18931	-1.22062	-0.0313108
ENSSSCG00000014146	RASA1	2.44e-20	-0.402349	-0.415325	-0.777821	-0.817674	-0.0398528
ENSSSCG00000023743	CLDN6	1.38e-07	-0.198932	-0.600693	-0.758533	-0.799625	-0.0410925
ENSSSCG00000029715	OLFM1	0.00134163	-0.373885	-0.361079	-0.693494	-0.734964	-0.0414701
ENSSSCG00000033456	GPR157	9.39e-05	-0.0988109	-0.597775	-0.649792	-0.696586	-0.0467944
ENSSSCG00000009281	SGCG	0.0116066	-0.547562	-0.415187	-0.914689	-0.962749	-0.04806
ENSSSCG00000036049	PEG10	2.19e-18	-0.222233	-0.41556	-0.586328	-0.637793	-0.0514654
ENSSSCG00000031487	LSP1	0.00045444	-0.42719	-0.387371	-0.759346	-0.814561	-0.0552152
ENSSSCG00000017328	ARHGAP27	7.01e-07	-0.142013	-0.614628	-0.698386	-0.756641	-0.0582556
ENSSSCG00000017053	NIPAL4	1.41e-32	-0.282253	-0.828772	-1.05026	-1.11103	-0.0607638
ENSSSCG00000009111	SYNPO2	5.23e-30	-0.504564	-0.919493	-1.36011	-1.42406	-0.0639439
ENSSSCG00000014875	CAPN5	3.2e-09	-0.147449	-0.748473	-0.82963	-0.895921	-0.0662915
ENSSSCG00000028172	FAM78A	0.000488416	-0.154525	-0.779422	-0.86715	-0.933947	-0.066797
ENSSSCG00000009535	EFNB2	9.78e-24	-0.312865	-0.519393	-0.764008	-0.832257	-0.0682491
ENSSSCG00000033018	TM4SF1	4.92e-28	-0.268871	-0.531184	-0.731044	-0.800055	-0.0690108
ENSSSCG00000000531	BICD1	1.02e-07	-0.256017	-0.411151	-0.597777	-0.667169	-0.0693915
ENSSSCG00000034440	MMP28	0.000536892	-0.576953	-0.490964	-0.995008	-1.06792	-0.0729085
ENSSSCG00000002385	TGFB3	6.85e-19	-0.469059	-0.421513	-0.814225	-0.890571	-0.0763469
ENSSSCG00000014430	ABLIM3	1.36e-10	-0.24355	-0.432141	-0.598734	-0.675691	-0.0769573
ENSSSCG00000008842	KIT	6.16e-06	-0.444698	-0.584837	-0.951355	-1.02953	-0.0781795
ENSSSCG00000012362	ARHGEF9	0.0495194	-0.823041	-0.942117	-1.68576	-1.76516	-0.0793947
ENSSSCG00000040989	GPRC5C	2.14e-26	-0.554998	-0.741052	-1.21542	-1.29605	-0.0806284
ENSSSCG00000038969	DMPK	1.37e-13	-0.243146	-0.527239	-0.686376	-0.770385	-0.0840086
ENSSSCG00000040344	TES	3.8e-20	-0.350738	-0.347172	-0.611557	-0.69791	-0.0863534
ENSSSCG00000006874	PALMD	1.45e-13	-0.454532	-1.1722	-1.54035	-1.62673	-0.0863846
ENSSSCG00000012871	FGF19	5.37e-14	-0.270404	-0.861502	-1.04106	-1.13191	-0.0908442
ENSSSCG00000029949	CD248	1.84e-38	-0.370706	-0.577685	-0.855145	-0.948391	-0.0932467
ENSSSCG00000034767	LAMA1	2.23e-08	-0.431591	-0.488598	-0.825938	-0.920189	-0.0942502
ENSSSCG00000003875	TTC39A	0.00121092	-0.347123	-0.391384	-0.640079	-0.738507	-0.0984277
ENSSSCG00000012490	TMEM35A	0.00015544	-0.402646	-0.394252	-0.696577	-0.796898	-0.100321
ENSSSCG00000039946	CD34	6.12e-55	-0.375337	-1.83064	-2.10441	-2.20598	-0.101567
ENSSSCG00000036206	C3orf58	2.68e-24	-0.316502	-0.567952	-0.781445	-0.884454	-0.103009
ENSSSCG00000035069	CHSY3	5.21e-13	-0.21056	-0.624497	-0.726502	-0.835057	-0.108556
ENSSSCG00000005701	ASS1	0.037694	-0.342845	-0.361274	-0.595113	-0.704118	-0.109005
ENSSSCG00000021612	ARHGAP28	4.44e-08	-0.414271	-0.515783	-0.820029	-0.930054	-0.110024
ENSSSCG00000016032	TFPI	0.000801071	-0.28923	-0.596442	-0.768354	-0.885672	-0.117318
ENSSSCG00000014927	NOX4	1.73e-19	-0.258048	-0.549381	-0.689804	-0.807429	-0.117625
ENSSSCG00000028996	ALDH1A1	5.03e-11	-0.690334	-0.955508	-1.5252	-1.64584	-0.120639
ENSSSCG00000040636	KRT80	0.00133104	-0.393275	-0.442936	-0.71548	-0.836211	-0.120732
ENSSSCG00000000896	NTN4	3.02e-32	-0.380229	-0.473151	-0.730892	-0.85338	-0.122489
ENSSSCG00000011217	NEK10	0.00249175	-0.714529	-0.264185	-0.854492	-0.978714	-0.124222
ENSSSCG00000009083	SPRY1	3.34e-18	-0.705956	-0.501801	-1.08124	-1.20776	-0.126514
ENSSSCG00000021208	SELENOP	6.02e-22	-0.376941	-0.485378	-0.734459	-0.862319	-0.12786
ENSSSCG00000014431	AFAP1L1	5.16e-05	-0.146464	-0.685209	-0.696393	-0.831673	-0.13528
ENSSSCG00000037697	MGP	7.9e-39	-0.501893	-0.424061	-0.779913	-0.925953	-0.146041
ENSSSCG00000040698	PRR7	0.000236185	-0.314353	-0.830292	-0.997578	-1.14465	-0.147067
ENSSSCG00000015862	LIMS2	3.57e-10	-0.263651	-0.77433	-0.89073	-1.03798	-0.14725
ENSSSCG00000014994	PDGFD	5.25e-23	-0.272902	-0.584482	-0.70708	-0.857385	-0.150304
ENSSSCG00000029227	LDB2	0.00037762	-0.535241	-0.514314	-0.891565	-1.04956	-0.15799
ENSSSCG00000016912	PLPP1	4.22e-19	-0.405067	-0.467893	-0.710097	-0.87296	-0.162863
ENSSSCG00000035772	CDH5	3.82e-22	-0.213313	-0.732164	-0.782051	-0.945477	-0.163427
ENSSSCG00000015523	RALGPS2	2.39e-15	-0.530764	-0.501053	-0.866427	-1.03182	-0.165389
ENSSSCG00000032094	DKK2	8.2e-25	-0.650025	-0.335097	-0.815789	-0.985122	-0.169333
ENSSSCG00000002314	SMOC1	9.82e-05	-0.323389	-0.464782	-0.616772	-0.788172	-0.171399
ENSSSCG00000026618	CAVIN2	2.29e-30	-0.614738	-1.73909	-2.17479	-2.35382	-0.179033
ENSSSCG00000030843	APLN	4.61e-08	-0.185013	-1.42472	-1.42947	-1.60973	-0.18026
ENSSSCG00000016151	MAP2	1.77e-08	-0.356782	-0.445483	-0.620821	-0.802265	-0.181444
ENSSSCG00000030209	MFNG	8.43e-23	-0.550632	-1.62869	-1.99373	-2.17932	-0.185589
ENSSSCG00000006624	SELENBP1	1.93e-05	-0.495079	-0.392339	-0.700129	-0.887418	-0.187289
ENSSSCG00000003762	ADGRL4	1.58e-29	-0.502975	-1.3893	-1.69587	-1.89228	-0.196404
ENSSSCG00000003439	DHRS3	9.02e-09	-0.533921	-1.21352	-1.54515	-1.74744	-0.202291
ENSSSCG00000007927	PPL	2.37e-05	-0.426232	-0.68226	-0.90524	-1.10849	-0.203251
ENSSSCG00000006396	IGSF9	0.00246368	-0.377842	-0.672615	-0.840153	-1.05046	-0.210304
ENSSSCG00000015462	TPK1	4.54e-19	-0.456981	-0.512741	-0.752951	-0.969722	-0.21677
ENSSSCG00000012137	BMX	1.01e-24	-0.232519	-0.97998	-0.990214	-1.2125	-0.222285
ENSSSCG00000008397	EFEMP1	6.82e-12	-0.409905	-0.426961	-0.611412	-0.836866	-0.225454
ENSSSCG00000006572	NPR1	4.25e-38	-0.359297	-0.975708	-1.10921	-1.33501	-0.225796
ENSSSCG00000015864	MYO7B	0.028209	-0.312189	-0.717295	-0.799986	-1.02948	-0.229499
ENSSSCG00000035012	ELOVL7	5.37e-05	-0.356771	-0.53124	-0.64411	-0.888012	-0.243902
ENSSSCG00000012637	KLHL13	1.95e-05	-0.468317	-0.98039	-1.20394	-1.44871	-0.24477
ENSSSCG00000031905	KCNS3	0.0396224	-0.310405	-0.597119	-0.662449	-0.907523	-0.245075
ENSSSCG00000007541	PDGFA	4.36e-22	-0.300499	-0.592397	-0.647636	-0.892896	-0.245261
ENSSSCG00000001793	ADAMTSL3	1.68e-09	-0.461895	-0.86515	-1.06855	-1.32704	-0.258499
ENSSSCG00000033581	RGS7BP	7.38e-06	-0.397033	-0.584477	-0.712548	-0.98151	-0.268961
ENSSSCG00000007115	THBD	2.74e-25	-0.332975	-1.05296	-1.11665	-1.38593	-0.269282
ENSSSCG00000010698	FGFR2	8.18e-05	-0.591575	-1.24841	-1.55805	-1.83998	-0.281938
ENSSSCG00000026585	PROCR	7.18e-08	-0.31475	-0.689707	-0.721629	-1.00446	-0.282828
ENSSSCG00000009457	DACH1	0.00756334	-0.35155	-0.94379	-0.999266	-1.29534	-0.296073
ENSSSCG00000016164	IKZF2	0.00032791	-0.741283	-0.566968	-1.01136	-1.30825	-0.296893
ENSSSCG00000006002	NOV	2.98e-46	-0.557727	-0.592914	-0.849378	-1.15064	-0.301263
ENSSSCG00000010483	PLCE1	0.0183171	-0.630296	-0.555652	-0.881065	-1.18595	-0.304883
ENSSSCG00000031819	TP53I11	3.75e-37	-0.307961	-1.08637	-1.08938	-1.39433	-0.304958
ENSSSCG00000000656	CLEC2B	0.000370617	-0.678459	-0.314542	-0.68391	-0.993	-0.30909
ENSSSCG00000025238	SHOX2	1.65e-08	-0.334482	-0.675173	-0.698046	-1.00965	-0.311608
ENSSSCG00000026600	KLHL30	0.0200097	-0.403088	-3.24774	-3.33363	-3.65083	-0.3172
ENSSSCG00000015671	ARHGAP15	0.00285977	-1.54467	-0.750034	-1.96035	-2.2947	-0.334353
ENSSSCG00000002779	LRRC36	0.0477153	-0.992876	-0.354714	-1.00488	-1.34759	-0.342707
ENSSSCG00000010816	TGFB2	2.08e-47	-0.685145	-1.0036	-1.33792	-1.68874	-0.35082
ENSSSCG00000002398	TMEM63C	0.0382255	-0.579995	-0.587431	-0.804386	-1.16743	-0.36304
ENSSSCG00000008930	TMPRSS11F	9.01e-07	-0.420518	-0.722946	-0.772595	-1.14346	-0.370869
ENSSSCG00000030511	LGR5	2.01e-10	-0.522397	-1.22691	-1.36713	-1.74931	-0.382182
ENSSSCG00000026422	GPER1	9.98e-12	-0.632974	-0.753055	-0.964746	-1.38603	-0.421284
ENSSSCG00000024678	MEGF6	0.001969	-0.454839	-0.616401	-0.646278	-1.07124	-0.424962
ENSSSCG00000038610	INHBB	0.00238521	-1.4314	-1.25894	-2.26157	-2.69034	-0.428768
ENSSSCG00000038080	EMCN	3.32e-13	-0.850198	-1.47858	-1.89817	-2.32878	-0.430606
ENSSSCG00000010209	FAM13C	4.01e-28	-1.2006	-1.26322	-2.03275	-2.46382	-0.431068
ENSSSCG00000016290	EFHD1	0.0104815	-0.617423	-0.805588	-0.98126	-1.42301	-0.441751
ENSSSCG00000036418	SLC8A1	0.0429154	-1.23781	-0.503073	-1.29242	-1.74088	-0.448456
ENSSSCG00000021874	UNC5C	0.00298463	-0.580943	-1.00926	-1.0875	-1.59021	-0.502711
ENSSSCG00000037015	SESN3	0.0355354	-0.89096	-0.675871	-1.02479	-1.56683	-0.542042
ENSSSCG00000037935	CYYR1	0.00286338	-0.709504	-1.52348	-1.67043	-2.23299	-0.56256
ENSSSCG00000024689	HTR3C	0.0146691	-0.575947	-0.718518	-0.723841	-1.29447	-0.570624
ENSSSCG00000011721	P2RY1	7.13e-07	-0.840167	-1.31504	-1.55619	-2.1552	-0.599013
ENSSSCG00000032374	SULT1B1	4.88e-05	-0.622577	-1.90605	-1.9284	-2.52863	-0.600221
ENSSSCG00000003797	DIRAS3	1.24e-19	-0.623797	-1.15171	-1.17325	-1.77551	-0.602263
ENSSSCG00000029199	SCN4B	0.00274948	-1.31116	-2.67606	-3.38274	-3.98722	-0.604484
ENSSSCG00000006335	RGS4	0.000602772	-1.62357	-1.06908	-2.08548	-2.69265	-0.607166
ENSSSCG00000026130	EPHA3	5.68e-12	-1.18798	-1.33591	-1.82557	-2.52389	-0.698315
ENSSSCG00000027854	HSD17B6	0.0299066	-0.837247	-1.3823	-1.51607	-2.21955	-0.703476
ENSSSCG00000031866	TIMP3	3.92e-55	-1.17995	-1.66125	-2.09912	-2.84119	-0.742068
ENSSSCG00000017387	WNK4	0.0185305	-0.888192	-1.9455	-2.04486	-2.83369	-0.788826
ENSSSCG00000027568	BLK	5.41e-07	-1.61819	-2.718	-3.51668	-4.33619	-0.819514
ENSSSCG00000033922	ALKAL1	3.67e-10	-1.29581	-2.34749	-2.77558	-3.6433	-0.867716
ENSSSCG00000037443	SRY	0.0275954	-2.70926	-2.5949	-3.66033	-5.30416	-1.64383
